# Supplementary material for: Class III Peroxidases in the Peach (Prunus persica): Genome-Wide Identification and Functional Analysis
Source: Plants (Basel). 2024 Jan 2;13(1):127. doi: 10.3390/plants13010127 (PMC10780707; doi:10.3390/plants13010127)
Supplement: Supplementary file 1 [file plants-13-00127-s001.zip › Supplementary Table S2.xlsx]

## Sheet: Library
	Library list
	Cultivars and hybrids		SRA numbers
	Fantasia		SRR17074239
			SRR17074240
	A209		SRR10269842
			SRR10269843
			SRR10269845
			SRR10269846
	A318		SRR10269840
			SRR10269849
			SRR10269852
	A323		SRR10269838
			SRR10269839
			SRR10269841
			SRR10269844
	A340		SRR10269847
			SRR10269848
			SRR10269850
			SRR10269851

## Sheet: FPKM
		Fantasia		A209				A318			A323				A340
	GENE ID	SRR17074239	SRR17074240	SRR10269842	SRR10269843	SRR10269845	SRR10269846	SRR10269840	SRR10269849	SRR10269852	SRR10269838	SRR10269839	SRR10269841	SRR10269844	SRR10269847	SRR10269848	SRR10269850	SRR10269851
	NC_034014_958576_POD_N	45.846	44.5246	0	0	227.655	764.901	67.8774	0	79.6468	0	82.8318	27.0395	0	0	0	1131.93	87.0057			cluster 3
	NC_034014_961158_POD_N	234.152	0	0	65.4383	697.631	260.442	97.0688	364.851	162.714	0	63.4578	234.771	0	0	0	0	0			cluster 2
	NC_034014_924276_POD_A2	5934.66	6390.09	4466.06	3765.8	1281.28	1674.16	1961.06	1619.39	2764.3	1781.6	1942.46	2840.74	651.414	1042.14	697.987	1061.78	408.069			cluster 1
	NC_034014_940640.1_POD_A2	5407.83	5898.35	6223.49	5987.16	4131.3	4164.23	3042.5	3240.91	4119.28	1847.92	2066.84	2293.97	1350.25	8657.49	4050.99	5135.31	4105.15
	NC_034015_11479942_POD_A2	6536.35	10920.2	8584.35	9261.28	4312.5	14235.4	9718.01	8071.87	6617.36	8441.42	8113.85	10783.4	4352.05	9512.87	9087.94	1880.9	4770.99
	NC_034011_22075071_POD_3	139.635	45.2033	148.159	281.837	462.252	0	137.824	181.313	134.768	46.464	399.449	96.0808	0	199.046	377.722	383.061	706.656
	NC_034016_21601871_POD_3	0	0	93.4542	109.399	0	0	97.3675	0	0	0	0	41.5576	0	0	0	386.597	0
	NC_034010.1_27017267_POD_4	7861.9	11009	17678	16180.6	12710.5	12201.8	17811.8	9615.03	9105.49	13346.6	9166.8	16646.9	2670.58	20654.6	22627.1	14294.8	19864.7
	NC_034014_3196980.1_POD_4	70058.3	57487.5	56664.5	55862.5	40695.2	71882	51085.9	55396.5	27769.9	43313	50914.3	55530.1	54316.9	28905.2	27172.8	48947.2	37415.9
	NC_034014_3206849_POD_4	0	0	0	22.0154	469.407	0	237.928	245.493	0	0	0	41.8149	0	0	0	0	179.399
	NC_034014_3217556_POD_4	46.6872	0	55.7296	152.222	695.498	0	55.2983	60.6225	0	69.9091	0	27.5356	0	332.757	0	0	88.6022
	NC_034009.1:10,751,402_POD_5_g1	0	0	0	0	0	267.836	285.213	187.605	0	0	0	0	0	0	0	0	365.589
	NC_034009.1:26,039,163_POD_5_g2	89.279	173.411	88.8088	415.846	0	0	383.328	0	25.8503	66.8429	141.141	39.4919	96.5965	63.6325	0	0	0
	NC_034009.1:26,047,138_POD_5_g3	0	0	71.465	83.6583	0	998.871	186.144	116.609	26.0023	0	20.2816	0	0	0	0	0	255.643
	NC_034010.1_29833370.1_POD_5	57.8284	56.1617	138.057	0	0	0	51.3708	0	0	28.864	0	0	0	0	0	0	0
	NC_034014_27643639_POD_5	186.179	180.813	185.199	0	0	517.708	110.259	362.626	26.9536	0	168.189	41.1775	0	66.3485	0	0	0
	NC_034010.1_27030547_POD_P7	33634.5	32433.4	57233.4	49554.5	86233	80924.2	62497.7	70435.6	57106	55293.3	42516.6	53054.1	89713.4	84873	95823.3	71067.3	89091.7
	NC_034010.1_27032786_POD_P7	370.102	359.435	441.783	797.289	0	0	205.483	240.286	214.322	484.915	62.6886	150.069	0	0	1877.16	0	263.39
	NC_034011_9735929_POD_P7	389.236	336.015	292.541	423.032	0	240.521	806.798	617.732	200.358	86.3467	761.853	216.814	842.278	369.898	877.427	0	902.839
	NC_034014_3232812_POD_P7	0	0	0	199.373	1653.16	528.997	14.083	0	0	0	0	0	0	0	0	0	0
	NC_034014_3245579_POD_P7	0	0	36.7041	107.416	0	0	81.945	0	0	115.107	0	68.0071	199.613	0	0	0	0
	NC_034012_6490907_POD_7	0	0	189.829	121.21	0	0	102.742	112.634	50.2318	0	0	76.7398	0	0	0	0	0
	NC_034012_6902032_POD_7	45.3018	87.9921	0	42.2015	0	0	53.6574	58.8237	0	0	0	0	0	0	0	0	429.865
	NC_034009.1:33,984,248_POD_9	82.7464	241.084	526.788	1059.9	2465.34	4831.94	269.523	1396.78	910.434	1280.34	728.818	390.423	1342.93	1120.55	6379.3	9533.96	2591.07
	NC_034015_15420755_POD_10	1434.15	1033.37	994.013	861.934	229.725	1543.71	356.171	360.429	750.128	92.3648	522.405	231.925	500.546	593.518	1126.3	1142.22	263.39
	NC_034016_14351922_POD_10	45.846	489.77	164.176	0	0	0	108.604	59.5302	0	137.299	165.664	54.0789	0	65.3523	372.05	0	87.0057
	NC_034009.1:29,435,023_POD_11	8192.98	9522.12	18562	18830.5	15562	23404.6	15563.7	14765.9	8892.65	10882.7	15611.5	10218.8	5231.51	17167.3	15077.9	14738.3	23535.2
	NC_034016_3885373_POD_12	222561	228488	290355	289225	282908	273448	208050	213408	266977	227560	193389	212754	240111	434821	402824	408518	392105
	NC_034014.1:943,625_POD_15	0	0	0	0	0	0	0	0	0	0	0	110.82	0	0	0	0	0
	NC_034014_943894_POD_15	48.3124	140.76	249.901	202.527	239.903	0	71.529	0	0	337.599	109.11	0	209.089	137.736	980.164	0	825.178
	NC_034014_950446_POD_15	0	0	56.0725	262.559	0	0	83.4578	0	0	187.572	63.653	55.4101	0	0	0	1159.79	356.59
	NC_034009.1:6,007,661_POD_16_g1	1540.68	1722.98	3901.07	4892.86	1622.83	2596.45	884.772	666.848	1108.48	1048.64	1012.22	1239.1	606.165	1131.37	947.192	4226.55	3544.09
	NC_034009.1:38,515,028_POD_16_g2	4654.48	4746.34	4222.53	4856.26	3466.89	3106.25	3859.08	3203.2	3530.93	4785.79	2985.35	4872.67	2115.11	5108.84	6798.99	8044.28	4328.27
	NC_034014_19924477_POD_17	4253.88	4268.98	2012.3	2509.75	2347.04	3417.19	3289	2025.32	2463.38	5025.01	2305.7	5310.49	1636.46	3840.41	4411.04	4667.89	5202.57
	NC_034014_19930737_POD_17	0	0	0	0	0	0	42.6475	0	0	143.775	0	184.047	311.66	136.87	0	0	0
	NC_034014_19937352_POD_17	900.831	598.593	471.624	309.172	2354.32	527.354	940.628	861.894	1372.79	496.963	878.029	866.858	1231.16	675.848	769.52	3121.59	809.802
	NC_034009.1:35,194,810.1_POD_18	14060.2	15277.3	12499.9	15000	11982	11096.9	6650.41	5302.35	4380.09	10700.6	9515.71	7430.47	2309.51	9062.12	11673.8	6110.34	8101.85
	NC_034012_2687925_POD_19	480.55	358.999	279.457	223.832	367.115	616.737	514.455	143.997	0	18.4506	150.27	98.1081	0	421.546	149.991	0	0
	NC_034013_4836183_POD_20	1223.15	1671.85	2126.98	2532.09	449.907	1259.7	2548.72	2647.06	2623.38	2306.38	1677.9	1549.67	882.267	4520.36	2389.62	1864.15	2493.22
	NC_034014_23882739_POD_21	0	0	55.2229	129.29	459.45	0	150.688	60.0714	26.7903	23.0912	167.17	13.6426	0	131.893	0	380.739	0
	NC_034009.1:11,325,059_POD_24	0	0	36.7041	0	0	0	68.2875	119.78	0	0	41.6661	0	0	0	0	0	350.126
	NC_034015_20838889_POD_25	1167.71	924.042	412.999	503.609	644.271	481.043	589.091	1066.99	801.432	1338.37	273.486	446.381	0	801.445	350.971	2135.59	410.381
	NC_034009.1:19,478,414_POD_26	1109.5	1077.52	52.9755	62.0142	0	2221.33	236.545	0	0	0	0	78.5245	0	253.05	0	0	84.2236
	NC_034011_22069895_POD_27	46.4034	0	0	0	460.847	0	68.7026	361.524	0	0	41.9194	13.6841	0	0	0	0	0
	NC_034012_1249101_POD_27	92.8067	90.1318	295.417	237.752	230.423	0	109.924	180.762	0	23.1614	104.799	41.0523	0	0	0	0	0
	NC_034009.1:9,178,993_POD_29	798.566	1323	915.851	940.835	2099.33	261.243	723.301	609.956	788.871	656.5	509.224	567.954	508.246	1473.14	762.417	1546.39	3387.6
	NC_034011_25556678_POD_31	18161.3	15688.2	31431.5	34924.2	30833.7	39985.4	11419.1	24127.8	35903.9	11907.9	14318.7	10325.9	62233	20564.4	16670.6	23053.9	20024.1
	NC_034009.1:9,085,291_POD_40	538.825	654.118	500.255	899.327	3344.53	5493.79	79.7759	641.351	676.061	1165.43	567.885	198.621	1554.64	1408.15	5283.66	4434.49	1874.72
	NC_034009.1:26,947,434_POD_41	319.006	663.881	362.658	403.308	226.296	0	323.866	1775.25	580.59	181.972	946.878	174.707	591.69	129.924	184.914	0	1037.84
	NC_034013:15058819_POD_41	0	0	148.612	43.4921	0	0	373.263	0	0	0	0	0	0	0	0	0	88.6022
	NC_034012_992775_POD_42	476645	486944	403937	429502	429356	380010	532421	448914	485199	552180	526521	567479	463505	276975	313486	298880	296489
	NC_034009.1:45,755,438_POD_43	94.2389	45.7613	281.228	219.474	1169.9	262.05	390.672	428.287	81.8592	117.594	21.2832	125.058	101.963	470.173	0	1551.16	268.268
	NC_034015_2353102_POD_44	43598.7	34859	29877.5	10231.8	21863.5	17832.5	39240.2	107880	54485.9	21761.5	91590.2	13901.4	45049.1	16168.2	9126.89	14573.1	31516
	NC_034012_11070097_POD_47	53964.9	51564.9	17935.2	12894.2	9356.21	12896.8	9141.4	8845.33	5035.9	8632.89	11849.3	8348.78	6795.38	11983	6861.15	6361.72	10452.3
	NC_034011_26816078_POD_55	513.559	634.781	1727.62	1957.14	1159.16	3635.04	2142.81	2061.17	946.262	605.879	1286.36	922.443	1111.3	1929.99	757.754	1536.93	2392.26
	NC_034014_10455479_POD_60	0	0	36.0506	0	0	503.882	67.0717	0	0	0	0	0	0	0	0	0	0
	NC_034015_17390665_POD_64	526.438	557.743	1066.37	624.159	712.94	0	1771.41	1491.43	637.424	1648.23	1124.07	1566.55	932.05	204.661	1747.7	1575.47	90.8242
	NC_034010.1:28,330,180.1_POD_66	0	0	0	196.919	233.259	0	97.3675	0	0	0	63.653	27.7051	0	200.883	0	0	624.032
	NC_034015_16765706_POD_72	45.3018	131.988	2992.2	3376.12	3599.25	4282.99	389.016	294.118	393.507	836.627	409.243	320.622	196.059	1097.8	919.085	1118.49	859.73
	NC_034014_22845730.1_POD_73	7263.25	4942.23	6810.83	5537.93	5743.13	6689.41	3205.54	2943.5	3643.48	2147.48	2716.5	2073.68	1601.75	7847.62	5068.34	12183.7	6760.35
	Min	0	0	0	0	0	0	0	0	0	0	0	0	0	0	0	0	0
	Max	476645	486944	403937	429502	429356	380010	532421	448914	485199	552180	526521	567479	463505	434821	402824	408518	392105

## Sheet: DESEQ
	Table S2. FPKM and DESeq data in different cultivars
		Fantasia				A209						A318					A323						A340								cluster 3
	GENE ID	SRR17074239	SRR17074240	Mean	SE	SRR10269842	SRR10269843	SRR10269845	SRR10269846	Mean	SE	SRR10269840	SRR10269849	SRR10269852	Mean	SE	SRR10269838	SRR10269839	SRR10269841	SRR10269844	Mean	SE	SRR10269847	SRR10269848	SRR10269850	SRR10269851	Mean	SE			cluster 2
	NC_034014_958576_POD_N	0.431913	0.390622	0.411267	0.0206454	0	0	2.56282	6.65701	2.30496	1.57143	0.764126	0	0.985064	0.583063	0.298427	0	0.932474	0.30246	0	0.308734	0.219796	0	0	11.7747	0.979462	3.18855	2.87136			cluster 1
	NC_034014_961158_POD_N	2.15956	0	1.07978	1.07978	0	0.545133	7.68846	2.219	2.61315	1.7564	1.06978	4.02095	1.97013	2.35362	0.873242	0	0.699355	2.57091	0	0.817567	0.60725	0	0	0	0	0	0
	NC_034014_924276_POD_A2	59.604	59.7652	59.6846	0.0806044	37.9955	34.1616	15.3769	15.533	25.7668	6.00481	23.5351	19.4346	36.4474	26.4723	5.12606	19.8631	23.3118	33.8756	8.88531	21.484	5.14981	11.5046	9.35811	11.7747	4.89731	9.38369	1.59017
	NC_034014_940640.1_POD_A2	56.1487	57.0308	56.5897	0.441078	54.7367	56.1487	51.2564	39.9421	50.521	3.67307	37.7478	40.2095	56.1487	44.702	5.76728	21.299	25.643	28.28	19.04	23.5655	2.08488	98.8044	56.1487	58.8737	50.932	66.1897	10.9957
	NC_034015_11479942_POD_A2	61.7635	96.093	78.9283	17.1647	68.7121	79.0442	48.6936	124.264	80.1785	15.9886	109.728	91.1415	82.0887	94.3195	8.1356	88.5464	91.6156	120.984	55.8505	89.2492	13.3188	98.8044	114.637	19.6246	53.8704	71.7341	21.6178
	NC_034011_22075071_POD_3	1.29574	0.390622	0.84318	0.452558	1.16461	2.36224	5.12564	0	2.16312	1.09895	1.52825	2.01048	1.64177	1.72683	0.145558	0.478629	4.42925	1.05861	0	1.49162	1.00284	2.03023	4.67905	3.92491	7.8357	4.61747	1.2088
	NC_034016_21601871_POD_3	0	0	0	0	0.727882	0.908554	0	0	0.409109	0.239061	1.06978	0	0	0.356592	0.356592	0	0	0.453691	0	0.113423	0.113423	0	0	3.92491	0	0.981228	0.981228
	NC_034010.1_27017267_POD_4	74.289	96.8743	85.5816	11.2926	141.5	138.1	143.518	106.512	132.408	8.70389	201.118	108.566	112.954	140.879	30.146	139.999	103.505	186.769	34.2719	116.136	32.1711	214.527	285.422	149.147	224.297	218.348	27.8953
	NC_034014_3196980.1_POD_4	646.141	493.746	569.944	76.1976	442.698	465.361	448.493	612.445	492.249	40.3526	563.008	610.514	336.235	503.252	84.6272	443.45	561.116	608.097	680.361	573.256	49.7346	293.03	334.552	498.464	412.354	384.6	45.3
	NC_034014_3206849_POD_4	0	0	0	0	0	0.181711	5.12564	0	1.32684	1.26699	2.59803	2.68063	0	1.75955	0.8801	0	0	0.453691	0	0.113423	0.113423	0	0	0	1.95892	0.489731	0.489731
	NC_034014_3217556_POD_4	0.431913	0	0.215956	0.215956	0.436729	1.27198	7.68846	0	2.34929	1.79917	0.6113	0.670158	0	0.427153	0.214251	0.717944	0	0.30246	0	0.255101	0.169956	3.38371	0	0	0.979462	1.09079	0.798412
	NC_034009.1:10,751,402_POD_5_g1	0	0	0	0	0	0	0	2.219	0.554751	0.554751	3.0565	2.01048	0	1.68899	0.896858	0	0	0	0	0	0	0	0	0	3.91785	0.979462	0.979462
	NC_034009.1:26,039,163_POD_5_g2	0.863825	1.56249	1.21316	0.349331	0.727882	3.63422	0	0	1.09052	0.86508	4.43193	0	0.328355	1.58676	1.42574	0.717944	1.63183	0.453691	1.26933	1.0182	0.2659	0.676743	0	0	0	0.169186	0.169186
	NC_034009.1:26,047,138_POD_5_g3	0	0	0	0	0.582306	0.726843	0	8.87602	2.54629	2.11575	2.13955	1.34032	0.328355	1.26941	0.524048	0	0.233118	0	0	0.0582796	0.0582796	0	0	0	2.93839	0.734597	0.734597
	NC_034010.1_29833370.1_POD_5	0.431913	0.390622	0.411267	0.0206454	0.873459	0	0	0	0.218365	0.218365	0.458475	0	0	0.152825	0.152825	0.239315	0	0	0	0.0598286	0.0598286	0	0	0	0	0	0
	NC_034014_27643639_POD_5	1.72765	1.56249	1.64507	0.0825815	1.45576	0	0	4.43801	1.47344	1.04607	1.2226	4.02095	0.328355	1.8573	1.1122	0	1.86495	0.453691	0	0.57966	0.441573	0.676743	0	0	0	0.169186	0.169186
	NC_034010.1_27030547_POD_P7	304.498	273.435	288.967	15.5315	438.913	405.215	932.866	676.796	613.448	122.428	676.098	761.97	678.709	705.593	28.1988	555.688	459.943	570.289	1103.05	672.242	145.672	844.575	1158.07	710.409	963.791	919.21	94.9596
	NC_034010.1_27032786_POD_P7	3.4553	3.12498	3.29014	0.165163	3.49383	6.7233	0	0	2.55428	1.61535	2.29238	2.68063	2.62684	2.53328	0.12145	5.02561	0.699355	1.66353	0	1.84712	1.11302	0	23.3953	0	2.93839	6.58341	5.64659
	NC_034011_9735929_POD_P7	3.88721	3.12498	3.5061	0.381119	2.4748	3.81593	0	2.219	2.12743	0.790887	9.62798	7.37174	2.62684	6.54219	2.06318	0.957258	9.09162	2.57091	11.424	6.01094	2.51934	4.06046	11.6976	0	10.7741	6.63304	2.79007
	NC_034014_3232812_POD_P7	0	0	0	0	0	1.6354	17.9397	4.43801	6.00328	4.08296	0.152825	0	0	0.0509417	0.0509417	0	0	0	0	0	0	0	0	0	0	0	0
	NC_034014_3245579_POD_P7	0	0	0	0	0.291153	0.908554	0	0	0.299927	0.214168	0.916951	0	0	0.30565	0.30565	1.19657	0	0.756151	2.53866	1.12285	0.532699	0	0	0	0	0	0
	NC_034012_6490907_POD_7	0	0	0	0	1.60134	1.09027	0	0	0.672902	0.402263	1.2226	1.34032	0.656709	1.07321	0.211004	0	0	0.907381	0	0.226845	0.226845	0	0	0	0	0	0
	NC_034012_6902032_POD_7	0.431913	0.781244	0.606578	0.174666	0	0.363422	0	0	0.0908554	0.0908554	0.6113	0.670158	0	0.427153	0.214251	0	0	0	0	0	0	0	0	0	4.89731	1.22433	1.22433
	NC_034009.1:33,984,248_POD_9	0.863825	2.34373	1.60378	0.739953	4.65845	9.9941	30.7538	46.5991	23.0014	9.67215	3.36215	17.4241	12.4775	11.0879	4.11837	14.8375	9.09162	4.83937	19.04	11.9521	3.12699	12.8581	88.902	109.898	32.3223	60.995	22.9302
	NC_034015_15420755_POD_10	13.3893	8.98431	11.1868	2.20249	7.86113	7.26843	2.56282	13.314	7.7516	2.20056	3.97345	4.02095	9.19393	5.72944	1.7323	0.957258	5.82796	2.57091	6.34665	3.9257	1.29508	6.09068	14.0372	11.7747	2.93839	8.71024	2.54859
	NC_034016_14351922_POD_10	0.431913	4.29684	2.36438	1.93246	1.31019	0	0	0	0.327547	0.327547	1.2226	0.670158	0	0.63092	0.353479	1.43589	1.86495	0.604921	0	0.976439	0.417532	0.676743	4.67905	0	0.979462	1.58381	1.05186
	NC_034009.1:29,435,023_POD_11	79.04	85.5462	82.2931	3.25309	151.691	164.085	179.397	208.586	175.94	12.2689	179.417	170.22	112.626	154.088	20.9002	116.546	179.967	117.052	68.5439	120.527	22.8461	182.044	194.181	156.996	271.311	201.133	24.6403
	NC_034016_3885373_POD_12	2254.15	2155.06	2204.61	49.5455	2491.1	2645.89	3423.93	2558.51	2779.86	217.014	2517.95	2582.79	3549.84	2883.53	333.683	2558.51	2340.51	2558.51	3302.8	2690.08	210.603	4840.74	5446.42	4568.6	4745.49	4900.31	190.566
	NC_034014.1:943,625_POD_15	0	0	0	0	0	0	0	0	0	0	0	0	0	0	0	0	0	1.20984	0	0.30246	0.30246	0	0	0	0	0	0
	NC_034014_943894_POD_15	0.431913	1.17187	0.801889	0.369977	1.89249	1.6354	2.56282	0	1.52268	0.543899	0.764126	0	0	0.254709	0.254709	3.3504	1.16559	0	2.53866	1.76366	0.740865	1.35349	11.6976	0	8.81516	5.46657	2.84078
	NC_034014_950446_POD_15	0	0	0	0	0.436729	2.18053	0	0	0.654315	0.519048	0.916951	0	0	0.30565	0.30565	1.91452	0.699355	0.604921	0	0.804698	0.401066	0	0	11.7747	3.91785	3.92315	2.77533
	NC_034009.1:6,007,661_POD_16_g1	14.2531	14.8436	14.5484	0.295258	30.5711	40.8849	17.9397	22.19	27.8964	5.06256	9.78081	7.37174	13.4625	10.205	1.77101	10.7692	11.1897	13.6107	7.61598	10.7964	1.23122	11.5046	11.6976	43.174	39.1785	26.3887	8.57656
	NC_034009.1:38,515,028_POD_16_g2	43.1913	41.0153	42.1033	1.08798	33.1914	40.7032	38.4423	26.6281	34.7412	3.12875	42.791	35.5184	43.0145	40.4413	2.4623	49.2988	33.1028	53.6867	26.6559	40.6861	6.43911	52.1092	84.223	82.4231	47.9936	66.6872	9.64836
	NC_034014_19924477_POD_17	38.8721	36.3278	37.6	1.27215	15.5767	20.715	25.6282	28.8471	22.6917	2.90175	35.9139	22.1152	29.5519	29.1937	3.98736	50.974	25.1768	57.6187	20.3093	38.5197	9.26253	38.5743	53.8091	47.0989	56.8088	49.0728	4.0455
	NC_034014_19930737_POD_17	0	0	0	0	0	0	0	0	0	0	0.458475	0	0	0.152825	0.152825	1.43589	0	1.96599	3.80799	1.80247	0.786985	1.35349	0	0	0	0.338371	0.338371
	NC_034014_19937352_POD_17	8.20634	5.07809	6.64221	1.56413	3.63941	2.54395	25.6282	4.43801	9.06239	5.53556	10.2393	9.38222	16.4177	12.0131	2.21618	5.02561	9.55786	9.37627	15.232	9.79793	2.09243	6.76743	9.35811	31.3993	8.81516	14.085	5.79832
	NC_034009.1:35,194,810.1_POD_18	130.87	132.421	131.645	0.77565	98.5553	126.107	133.267	95.4172	113.337	9.57378	73.9674	58.9739	53.5218	62.1544	6.11259	110.563	105.836	82.118	29.1946	81.9279	18.6467	92.7137	145.051	62.7986	90.1105	97.6684	17.182
	NC_034012_2687925_POD_19	5.61487	3.90622	4.76054	0.854323	2.76595	2.36224	5.12564	6.65701	4.22771	1.01343	7.18278	2.01048	0	3.06442	2.13941	0.239315	2.09807	1.36107	0	0.924613	0.49092	5.41394	2.33953	0	0	1.93837	1.28307
	NC_034013_4836183_POD_20	11.6616	14.8436	13.2526	1.591	17.178	21.8053	5.12564	11.095	13.801	3.62925	29.0368	30.1571	32.8355	30.6765	1.12691	24.4101	19.1157	17.5427	11.424	18.1231	2.6728	47.372	30.4139	19.6246	28.4044	31.4537	5.80014
	NC_034014_23882739_POD_21	0	0	0	0	0.436729	1.09027	5.12564	0	1.66316	1.1757	1.68108	0.670158	0.328355	0.893196	0.406109	0.239315	1.86495	0.15123	0	0.563873	0.436497	1.35349	0	3.92491	0	1.3196	0.925179
	NC_034009.1:11,325,059_POD_24	0	0	0	0	0.291153	0	0	0	0.0727882	0.0727882	0.764126	1.34032	0	0.701481	0.388182	0	0.466237	0	0	0.116559	0.116559	0	0	0	3.91785	0.979462	0.979462
	NC_034015_20838889_POD_25	11.6616	8.59368	10.1277	1.53398	3.49383	4.54277	7.68846	4.43801	5.04077	0.913536	7.02996	12.733	10.5074	10.0901	1.6595	14.8375	3.26366	5.29306	0	5.84855	3.18848	8.79765	4.67905	23.5495	4.89731	10.4809	4.45775
	NC_034009.1:19,478,414_POD_26	10.7978	9.76555	10.2817	0.516134	0.436729	0.545133	0	19.971	5.23823	4.91235	2.75085	0	0	0.916951	0.916951	0	0	0.907381	0	0.226845	0.226845	2.70697	0	0	0.979462	0.921608	0.63833
	NC_034011_22069895_POD_27	0.431913	0	0.215956	0.215956	0	0	5.12564	0	1.28141	1.28141	0.764126	4.02095	0	1.59503	1.23286	0	0.466237	0.15123	0	0.154367	0.109898	0	0	0	0	0	0
	NC_034012_1249101_POD_27	0.863825	0.781244	0.822535	0.0412907	2.32922	1.99882	2.56282	0	1.72272	0.585776	1.2226	2.01048	0	1.07769	0.584879	0.239315	1.16559	0.453691	0	0.464649	0.251349	0	0	0	0	0	0
	NC_034009.1:9,178,993_POD_29	7.34252	11.328	9.33528	1.99276	7.13325	7.81357	23.0654	2.219	10.0578	4.5114	7.94691	6.70158	9.52229	8.05693	0.816123	6.70081	5.59484	6.20044	6.34665	6.21069	0.230592	14.8883	9.35811	15.6996	37.2196	19.2914	6.13988
	NC_034011_25556678_POD_31	168.014	135.155	151.585	16.4294	246.315	291.828	340.855	341.727	305.181	22.8249	126.234	266.723	436.055	276.337	89.5669	122.29	158.287	113.423	781.908	293.977	162.933	209.113	205.878	235.495	221.358	217.961	6.7283
	NC_034009.1:9,085,291_POD_40	5.18295	5.85933	5.52114	0.338189	4.07614	7.81357	38.4423	48.8181	24.7875	11.1093	0.916951	7.37174	8.53722	5.60864	2.36985	12.4444	6.52732	2.26845	20.3093	10.3874	3.91038	14.8883	67.8463	47.0989	21.5482	37.8454	12.1734
	NC_034009.1:26,947,434_POD_41	3.02339	5.85933	4.44136	1.41797	2.91153	3.45251	2.56282	0	2.23171	0.766086	3.6678	20.1048	7.2238	10.3321	4.99298	1.91452	10.7234	1.96599	7.61598	5.55499	2.18126	1.35349	2.33953	0	11.7535	3.86164	2.67398
	NC_034013:15058819_POD_41	0	0	0	0	1.16461	0.363422	0	0	0.382008	0.274571	4.12628	0	0	1.37543	1.37543	0	0	0	0	0	0	0	0	0	0.979462	0.244866	0.244866
	NC_034012_992775_POD_42	4450	4233.56	4341.78	108.218	3194.53	3621.86	4789.91	3277.47	3720.94	368.135	5939.7	5008.09	5946.83	5631.54	311.731	5722.73	5873.89	6290.57	5877	5941.05	121.943	2842.32	3907.01	3081.06	3307.64	3284.51	228.212
	NC_034009.1:45,755,438_POD_43	0.863825	0.390622	0.627224	0.236602	2.18365	1.81711	12.8141	2.219	4.75846	2.68675	4.2791	4.69111	0.985064	3.31843	1.17273	1.19657	0.233118	1.36107	1.26933	1.01502	0.262799	4.7372	0	15.6996	2.93839	5.84381	3.42726
	NC_034015_2353102_POD_44	393.472	292.966	343.219	50.253	228.409	83.4053	235.779	148.673	174.067	36.0854	423.173	1163.39	645.545	744.038	219.285	218.016	987.723	148.962	552.159	476.715	191.74	160.388	109.958	145.222	339.873	188.86	51.4341
	NC_034012_11070097_POD_47	482.447	429.294	455.87	26.5765	135.823	104.12	99.9499	106.512	111.601	8.18688	97.6553	94.4923	59.1038	83.7505	12.3571	85.6746	126.583	88.6209	82.5065	95.8463	10.3214	117.753	81.8835	62.7986	111.659	93.5235	12.8953
	NC_034011_26816078_POD_55	4.75104	5.46871	5.10987	0.358834	13.5386	16.354	12.8141	31.0661	18.4432	4.27632	23.6879	22.7854	11.4924	19.3219	3.9234	6.22218	14.2202	10.1324	13.9626	11.1344	1.88536	19.6255	9.35811	15.6996	26.4455	17.7822	3.57949
	NC_034014_10455479_POD_60	0	0	0	0	0.291153	0	0	4.43801	1.18229	1.08741	0.764126	0	0	0.254709	0.254709	0	0	0	0	0	0	0	0	0	0	0	0
	NC_034015_17390665_POD_64	4.75104	4.68746	4.71925	0.031788	8.15228	5.0879	7.68846	0	5.23216	1.86987	19.1031	16.0838	7.55216	14.2464	3.45873	16.5127	12.1222	16.7866	11.424	14.2113	1.41604	2.03023	21.0557	15.6996	0.979462	9.94127	4.99657
	NC_034010.1:28,330,180.1_POD_66	0	0	0	0	0	1.6354	2.56282	0	1.04955	0.634843	1.06978	0	0	0.356592	0.356592	0	0.699355	0.30246	0	0.250454	0.165749	2.03023	0	0	6.85624	2.22162	1.61729
	NC_034015_16765706_POD_72	0.431913	1.17187	0.801889	0.369977	24.1657	29.0737	41.0051	37.7231	32.9919	3.87136	4.43193	3.35079	4.92532	4.23601	0.464963	8.85464	4.66237	3.62952	2.53866	4.9213	1.38094	11.5046	11.6976	11.7747	9.79462	11.1929	0.469543
	NC_034014_22845730.1_POD_73	67.8103	42.9684	55.3894	12.4209	53.8633	46.6997	64.0705	57.6941	55.5819	3.63277	35.7611	32.8378	44.6562	37.7517	3.55392	22.2563	30.3054	22.987	20.3093	23.9645	2.18787	80.5324	63.1672	125.597	75.4186	86.1788	13.6351
	Min	0	0			0	0	0	0			0	0	0			0	0	0	0			0	0	0	0
	Max	4450	4233.56			3194.53	3621.86	4789.91	3277.47			5939.7	5008.09	5946.83			5722.73	5873.89	6290.57	5877			4840.74	5446.42	4568.6	4745.49
	Summary expression	9430.38	8781.96	9106.17	324.209	7988.36	8517.88	11268.7	8711.81	9121.69	731.82	11268.7	11268.7	12380.3	11639.2	370.524	10468.6	11268.7	11197.1	12807.5	11435.5	491.775	10365.7	12589	10412.8	11268.7	11159	519.866
	(DeSEQ-normalised counts)
