# Supplementary material for: Class III Peroxidases in the Peach (Prunus persica): Genome-Wide Identification and Functional Analysis
Source: Plants (Basel). 2024 Jan 2;13(1):127. doi: 10.3390/plants13010127 (PMC10780707; doi:10.3390/plants13010127)
Supplement: Supplementary file 1 [file plants-13-00127-s001.zip › Supplementary Table S3.xlsx]

## Sheet: SRAs
Run	ripening	treatment	stage
SRR11229265	Immature	Healthy	6h
SRR11229266	Immature	Healthy	6h
SRR11229267	Immature	Healthy	6h
SRR11229268	Immature	Monilinia laxa Inoculated	6h
SRR11229269	Immature	Monilinia laxa Inoculated	6h
SRR11229270	Immature	Monilinia laxa Inoculated	6h
SRR11229271	Immature	Healthy	14h
SRR11229272	Immature	Healthy	14h
SRR11229273	Immature	Healthy	14h
SRR11229274	Immature	Monilinia laxa Inoculated	14h
SRR11229275	Immature	Monilinia laxa Inoculated	14h
SRR11229276	Immature	Monilinia laxa Inoculated	14h
SRR11229277	Immature	Healthy	24h
SRR11229278	Immature	Healthy	24h
SRR11229279	Immature	Healthy	24h
SRR11229280	Immature	Monilinia laxa Inoculated	24h
SRR11229281	Immature	Monilinia laxa Inoculated	24h
SRR11229282	Immature	Monilinia laxa Inoculated	24h
SRR11229283	Immature	Healthy	48h
SRR11229284	Immature	Healthy	48h
SRR11229285	Immature	Healthy	48h
SRR11229286	Immature	Monilinia laxa Inoculated	48h
SRR11229287	Immature	Monilinia laxa Inoculated	48h
SRR11229288	Immature	Monilinia laxa Inoculated	48h
SRR11229289	Mature	Healthy	6h
SRR11229290	Mature	Healthy	6h
SRR11229291	Mature	Healthy	6h
SRR11229292	Mature	Monilinia laxa Inoculated	6h
SRR11229293	Mature	Monilinia laxa Inoculated	6h
SRR11229294	Mature	Monilinia laxa Inoculated	6h
SRR11229295	Mature	Healthy	14h
SRR11229296	Mature	Healthy	14h
SRR11229297	Mature	Healthy	14h
SRR11229298	Mature	Monilinia laxa Inoculated	14h
SRR11229299	Mature	Monilinia laxa Inoculated	14h
SRR11229300	Mature	Monilinia laxa Inoculated	14h
SRR11229301	Mature	Healthy	24h
SRR11229302	Mature	Healthy	24h
SRR11229303	Mature	Healthy	24h
SRR11229304	Mature	Monilinia laxa Inoculated	24h
SRR11229305	Mature	Monilinia laxa Inoculated	24h
SRR11229306	Mature	Monilinia laxa Inoculated	24h
SRR11229307	Mature	Healthy	48h
SRR11229308	Mature	Healthy	48h
SRR11229309	Mature	Healthy	48h
SRR11229310	Mature	Monilinia laxa Inoculated	48h
SRR11229311	Mature	Monilinia laxa Inoculated	48h
SRR11229312	Mature	Monilinia laxa Inoculated	48h

## Sheet: DeSEQ
GENE ID	Immature6Control	Immature6Control	Immature6Control	Immature6M. laxa	Immature6M. laxa	Immature6M. laxa	Immature14Control	Immature14Control	Immature14Control	Immature14M. laxa	Immature14M. laxa	Immature14M. laxa	Immature24Control	Immature24Control	Immature24Control	Immature24M. laxa	Immature24M. laxa	Immature24M. laxa	Immature48Control	Immature48Control	Immature48Control	Immature48M. laxa	Immature48M. laxa	Immature48M. laxa	Mature6Control			Mature6M. laxa			Mature14Control			Mature14M. laxa			Mature24Control			Mature24M. laxa			Mature48Control			Mature48M. laxa
NC_034014_958576_POD_N	7.57186	1.86969	0	0	0	0	5.05518	0	3.56959	2.15175	0.904285	1.12808	8.7773	1.14799	10.6578	8.94641	3.83682	8.63134	6.83255	2.2768	3.40453	4.19129	1.81751	2.3711	1.15255	0	2.73495	4.78355	1.30202	1.17564	0	3.77667	0	0	0.922287	0.880908	5.5677	5.31869	4.66607	0	2.60265	0	0	0	0	0	0	0
NC_034014_961158_POD_N	9.73525	10.2833	11.5706	7.57008	10.968	9.97315	8.84657	2.55485	3.56959	3.58626	6.33	9.02466	8.7773	6.88792	7.10519	3.83417	3.19735	2.5894	0	5.69201	5.10679	1.04782	3.63502	1.18555	6.91528	1.56992	1.36747	0	2.60405	3.52693	2.60615	0	0	1.00327	2.76686	0.880908	0	0	0	0	0	0	0	0	0	0	0	0
NC_034014_924276_POD_A2	0	3.73939	0	0	0	0	1.2638	0	0	0	0	0	1.46288	0	0	0	0.63947	0	0	0	0	0	0.908755	0	1.15255	0	0	0.956709	0	0	0	0	0	0	0	0	2.78385	0	0	0	0	0	0	0	0	0	0	0
NC_034014_940640.1_POD_A2	35.6959	16.8273	16.0208	14.0587	14.2584	17.453	11.3742	20.4388	7.13918	5.02076	2.71286	7.89657	7.31441	6.88792	17.763	7.66835	4.47629	6.90508	2.73302	7.96881	3.40453	16.7652	8.17879	4.74219	8.06783	3.13983	5.46989	6.69696	2.60405	8.22951	2.60615	2.51778	3.72139	2.00654	2.76686	4.40454	2.78385	7.97803	0	1.88235	3.4702	2.9182	0	4.62891	10.7413	0	0	0
NC_034015_11479942_POD_A2	889.153	1094.71	631.043	841.361	688.789	513.617	285.618	113.691	203.467	119.064	270.381	199.671	412.533	365.06	351.707	140.586	141.323	189.026	60.1264	124.086	59.5793	211.66	99.963	224.069	389.561	199.379	399.302	216.216	153.639	216.318	110.761	109.524	87.4526	24.0784	28.5909	21.1418	66.8124	85.099	123.651	13.1765	11.2782	13.6183	23.1039	4.62891	21.4827	0	4.84035	6.13205
NC_034011_22075071_POD_3	1.08169	8.41363	10.6806	3.24432	0	6.23322	0	2.55485	7.13918	3.58626	2.71286	1.12808	4.38865	4.59194	1.7763	0.639029	1.91841	1.72627	5.46604	7.96881	8.51132	2.09565	0	4.74219	1.15255	0	1.36747	0	0	0	0	0	0	0	0.922287	0	0	0	0	0	0	0	0	0	0	0	0	0
NC_034016_21601871_POD_3	2.16339	0	0	1.08144	0	0	0	0	0	0	0	0	0	0	0	0	0	3.45254	0	0	0	0	0	0	0	0	0	0	0	0	0	0	0	2.00654	0	0	0	0	0	0	0	0	0	0	0	0	0	0
NC_034010.1_27017267_POD_4	16.2254	12.153	11.5706	15.1402	9.87118	4.98657	3.79139	6.38712	3.56959	2.86901	9.04285	2.25616	5.85153	2.29597	1.7763	4.4732	0.63947	0.863134	4.09953	0	3.40453	1.04782	0	0	0	0	0	0	0	0	0	0	0	0	0	0	0	0	0	0	0	0	0	0	0	0	0	0
NC_034014_3196980.1_POD_4	59.4932	71.0484	74.764	78.9452	28.5167	29.9194	69.5088	67.7035	66.0374	109.739	115.749	94.7589	90.6987	89.5429	88.8148	122.694	122.778	127.744	88.8231	91.0722	142.99	240.999	153.58	184.945	64.5426	73.786	99.8255	75.58	76.8195	109.335	109.458	100.711	87.4526	88.2876	100.529	106.59	86.2994	47.8682	67.658	99.7646	111.047	104.082	61.6104	46.2891	53.7067	38.2725	72.6052	52.1224
NC_034014_3206849_POD_4	1.08169	0	0	1.08144	0	0	0	0	0	0	0	0	0	0	0	0	0	0	2.73302	0	0	0	0	3.55664	0	0	0	0	0	0	0	0	0	0	0	0	0	0	0	0	0	0	0	0	0	0	0	0
NC_034014_3217556_POD_4	0	1.86969	1.78009	6.48864	0	1.24664	2.52759	0	0	5.73801	2.71286	3.38425	10.2402	8.0359	14.2104	6.39029	3.19735	8.63134	2.73302	10.2456	17.0226	0	0.908755	9.48438	0	0	0	0	0	0	0	0	0	0	0	0	0	0	0	0	0	0	0	0	0	0	0	0
NC_034009.1:10,751,402_POD_5_g1	0	0	1.78009	2.16288	0	0	0	0	0	0	0	0	0	0	0	0	0	0	0	0	0	0	0	0	0	0	0	0	0	0	0	1.25889	0	0	0	0	0	0	0	0	0.867551	0	0	0	0	0	0	0
NC_034009.1:26,039,163_POD_5_g2	1.08169	0	0	0	0	0	0	0	1.78479	0	0	0	0	0	0	0	0	0	0	0	0	0	0.908755	0	0	0	0	0	0	0	0	0	0	0	0	0	0	0	0	0	0	0	0	0	0	0	0	0
NC_034009.1:26,047,138_POD_5_g3	0	0	0	1.08144	0	0	0	0	0	0	0	0	0	0	0	0	0	0	2.73302	0	0	0	0	0	0	0	0	0	0	0	0	0	0	0	0	0	0	0	0	0	0	0	0	0	0	0	0	0
NC_034010.1_29833370.1_POD_5	2.16339	0	0	0	0	0	0	0	0	0	0.904285	0	0	0	0	0.639029	0	0	4.09953	1.1384	0	0	0.908755	0	0	0	0	0	0	0	0	0	0	0	0	0	0	0	0	0	0	0.972733	0	0	0	0	0	0
NC_034014_27643639_POD_5	0	0	0	1.08144	0	0	0	0	0	0	0	0	0	0	0	0	0	0	2.73302	0	0	0	0.908755	0	0	0	0	0	1.30202	0	0	0	0	10.0327	8.30058	10.5709	0	0	0	6.58823	0.867551	1.94547	0	0	0	0	0	1.53301
NC_034010.1_27030547_POD_P7	48.6762	34.5894	35.6019	46.5019	47.1623	52.359	42.9691	34.4905	23.2023	17.9313	9.94714	9.02466	29.2577	41.3275	26.6445	11.5025	5.11576	8.63134	13.6651	12.5224	25.534	23.0521	20.9014	15.4121	119.865	202.519	159.994	46.8787	55.9871	81.1194	158.975	153.585	210.258	38.1242	31.3578	41.4027	150.328	87.7583	137.649	39.5294	42.51	46.6912	92.4156	148.125	252.421	47.8406	48.4035	55.1884
NC_034010.1_27032786_POD_P7	0	0	0	1.08144	0	0	0	0	1.78479	0	0	0	0	0	0	0	0	0	0	0	0	0	0	4.74219	0	0	0	0	0	0	0	0	0	0	0	0	0	0	0	0	0	0	0	0	0	0	0	0
NC_034011_9735929_POD_P7	4.32678	0.934847	0	5.4072	10.968	14.9597	3.79139	2.55485	3.56959	18.6485	28.0328	23.6897	1.46288	4.59194	3.55259	28.1173	49.8786	37.1148	5.46604	4.55361	1.70226	7.33476	14.5401	13.041	40.3391	83.2055	43.7591	105.238	147.129	177.522	18.2431	59.1679	16.7462	174.569	236.106	154.159	8.35155	0	4.66607	270.117	208.212	176.065	0	4.62891	16.112	916.148	759.934	676.058
NC_034014_3232812_POD_P7	0	0	0	1.08144	0	0	0	1.27742	0	0	0	0	0	0	0	0	0	0	2.73302	0	0	0	0	0	0	0	0	0	0	0	0	0	0	0	0	0	0	0	0	0	0	0	0	0	0	0	0	0
NC_034014_3245579_POD_P7	0	1.86969	0	0	0	0	0	0	3.56959	0	0	0	0	0	1.7763	0	0	0.863134	2.73302	0	3.40453	0	0	0	0	0	0	0	0	0	0	0	0	0	0	0	0	0	0	0	0	0	0	0	0	0	0	0
NC_034012_6490907_POD_7	0	0	0	0	0	0	0	0	0	0	0	0	0	0	0	0	0	0	1.36651	0	0	0	0	0	0	0	0	0	0	0	0	0	0	0	0	0	0	0	0	0	0	0	0	0	0	0	0	0
NC_034012_6902032_POD_7	3.24508	0	0	3.24432	0	0	0	0	0	0	0	0	0	0	0	0	0	0	0	0	0	0	0	4.74219	0	0	0	0	0	0	0	0	0	0	0	0	0	0	0	0	0	0	0	0	0	0	0	0
NC_034009.1:33,984,248_POD_9	0	0	0	0	0	0	0	0	0	0	0	1.12808	0	0	1.7763	0.639029	0	0.863134	1.36651	0	0	0	0	1.18555	0	0	0	0	0	0	0	1.25889	0	0	0	0	0	0	0	0.941175	0	0	0	0	0	0	0	0
NC_034015_15420755_POD_10	19.4705	11.2182	11.5706	28.1175	15.3552	18.6996	8.84657	15.3291	21.4175	5.73801	9.04285	11.2808	7.31441	12.6278	12.4341	25.5612	12.1499	13.8102	15.0316	10.2456	13.6181	27.2434	25.4451	35.5664	33.4239	31.3983	23.247	15.3073	28.6445	16.459	36.4861	60.4268	72.5671	25.0817	23.0572	14.9754	11.1354	18.6154	30.3295	13.1765	10.4106	10.7001	11.552	4.62891	21.4827	4.78406	26.6219	4.59904
NC_034016_14351922_POD_10	0	5.60908	7.12038	8.65152	4.38719	4.98657	0	1.27742	0	0.717251	0	0	0	0	8.88148	0	1.27894	1.72627	1.36651	0	0	0	0	1.18555	0	0	0	0	0	0	0	0	0	0	0	0	0	0	0	0	0	0	0	0	0	0	0	0
NC_034009.1:29,435,023_POD_11	0	0	0	2.16288	0	0	0	0	0	0	0	0	1.46288	0	0	0	0.63947	3.45254	1.36651	0	0	1.04782	0	0	0	3.13983	0	0	0	0	7.81846	2.51778	0	5.01634	0	1.76182	0	0	0	4.70588	6.07286	7.78186	7.7013	4.62891	0	4.78406	2.42017	16.8631
NC_034016_3885373_POD_12	758.268	797.425	771.671	603.444	912.536	579.689	720.364	978.508	858.486	561.608	570.604	703.923	683.166	719.787	678.545	699.737	599.183	645.625	713.318	582.862	592.388	848.737	765.172	917.614	593.561	461.555	470.411	440.086	565.079	473.785	667.175	814.503	900.576	1324.31	1394.5	1293.17	818.452	930.77	863.223	1648	1836.61	1740.22	1070.48	1110.94	1460.82	4166.92	4808.88	3259.18
NC_034014.1:943,625_POD_15	0	0	0.890047	0	0	0	0	0	0	0	0.904285	0	0	0	0	0	0	0	0	0	0	0	0	0	0	1.56992	0	0	0	3.52693	0	0	1.86069	0	0	0	0	0	0	0	0	0	0	0	0	0	0	0
NC_034014_943894_POD_15	6.49017	0	0	0	0	1.24664	3.79139	3.83227	0	1.4345	0	0	0	0	0	0	1.27894	0	0	0	0	5.23912	0	1.18555	0	0	0	0	0	0	0	1.25889	0	0	0	0	0	0	2.33303	0	0	0	0	0	0	0	0	0
NC_034014_950446_POD_15	0	0	2.67014	2.16288	4.38719	2.49329	7.58278	1.27742	7.13918	10.7588	14.4686	13.537	2.92577	16.0718	15.9867	23.6441	37.7287	40.5673	46.4613	100.179	52.7702	110.021	59.0691	69.9473	8.06783	7.84958	6.83737	5.74025	7.81215	1.17564	1.30308	3.77667	1.86069	62.2026	71.0161	69.5918	5.5677	2.65934	0	80.9411	89.3577	61.2822	3.85065	0	10.7413	47.8406	87.1262	45.9904
NC_034009.1:6,007,661_POD_16_g1	4.32678	0	3.56019	0	0	0	0	0	0	1.4345	1.80857	2.25616	1.46288	5.73993	7.10519	3.19515	1.27894	3.45254	2.73302	2.2768	8.51132	2.09565	0.908755	3.55664	0	0	0	1.91342	2.60405	0	0	3.77667	0	38.1242	56.2595	49.3309	0	5.31869	4.66607	51.7646	95.4306	64.2003	0	4.62891	16.112	74.1529	135.53	36.7923
NC_034009.1:38,515,028_POD_16_g2	0	0.934847	2.67014	0	1.0968	0	0	1.27742	1.78479	0	0.904285	0	1.46288	1.14799	0	1.27806	3.19735	0	0	0	0	2.09565	1.81751	1.18555	0	0	0	0	1.30202	0	0	1.25889	0	0	0	1.76182	0	0	0	0	0.867551	0	0	0	0	0	0	0
NC_034014_19924477_POD_17	50.8396	36.459	54.2929	87.5967	57.0335	56.0989	58.1346	48.5421	55.3286	45.9041	36.1714	34.9705	29.2577	63.1392	40.8548	72.8493	60.1101	72.5033	56.0269	54.6433	52.7702	46.1042	35.4414	41.4942	89.8986	53.3771	67.0062	56.4458	24.7385	39.9719	119.883	129.666	85.5919	52.1699	34.1246	46.6881	50.1093	53.1869	72.3241	49.8823	35.5696	53.5003	96.2663	55.5469	37.5947	33.4884	33.8824	22.9952
NC_034014_19930737_POD_17	0	0	0	0	0	0	0	0	0	0	0	0	0	0	0	0	0.63947	0	0	0	0	0	0	0	0	0	0	0	0	0	0	0	0	0	0	0	0	0	0	0	0	0	0	0	0	0	0	0
NC_034014_19937352_POD_17	28.124	20.5666	32.0417	33.5247	19.7424	9.97315	16.4294	16.6065	23.2023	10.7588	17.1814	13.537	19.0175	14.9238	15.9867	13.4196	14.0683	7.76821	23.2307	33.0137	25.534	18.8608	12.7226	8.29883	58.7799	50.2373	49.229	58.3593	44.2688	37.6206	29.9708	45.3201	63.2636	35.1144	24.9018	18.4991	147.544	103.714	195.975	23.5294	27.7616	25.291	204.085	143.496	241.68	31.0964	50.8236	18.3961
NC_034009.1:35,194,810.1_POD_18	0	0	0	0	0	0	0	0	0	0	0	0	0	3.44396	1.7763	0	0.63947	0	0	0	0	0	0	4.74219	0	0	0	0	0	0	0	0	0	0	0	0	0	0	0	0	0	0	0	0	0	0	0	0
NC_034012_2687925_POD_19	0	0	0	0	0	0	0	0	0	0	0	0	0	0	0	0	0	0	4.09953	3.41521	0	0	0	2.3711	0	0	0	0	0	0	0	0	0	0	0	0	0	0	0	0	0	0	0	0	0	0	0	0
NC_034013_4836183_POD_20	0	0.934847	0	0	0	0	0	0	0	0	0.904285	2.25616	0	0	0	0	0	1.72627	0	0	0	0	0	0	3.45764	0	1.36747	0	0	0	0	0	0	0	0	0	0	0	0	0	0	0	0	0	0	0	0	0
NC_034014_23882739_POD_21	12.9803	8.41363	7.12038	3.24432	7.67759	0	18.9569	20.4388	21.4175	15.7795	10.8514	19.1774	27.7948	29.8476	21.3156	27.4783	15.3473	10.3576	27.3302	59.1969	22.1294	82.778	134.496	52.1641	11.5255	17.2691	6.83737	0.956709	20.8324	4.70258	14.3338	21.4012	22.3283	5.01634	16.6012	14.9754	52.8932	53.1869	58.3259	8.47058	17.351	17.5092	34.6559	18.5156	37.5947	11.9602	12.1009	12.2641
NC_034009.1:11,325,059_POD_24	0	0	0	0	0	0	0	0	0	0	0	0	0	0	1.7763	0	0.63947	0	1.36651	0	0	0	0	3.55664	0	0	0	0	0	0	0	0	0	0	0	0	0	0	0	0	0	0	0	0	0	0	0	0
NC_034015_20838889_POD_25	23.7973	23.3712	16.9109	12.9773	13.1616	4.98657	22.7483	25.5485	26.7719	17.214	26.2243	32.7144	24.869	10.3319	26.6445	7.66835	12.7894	14.6733	10.9321	13.6608	15.3204	5.23912	17.2663	16.5977	9.22037	12.5593	10.9398	8.61038	18.2283	8.22951	10.4246	0	7.44278	3.0098	4.61144	0.880908	2.78385	7.97803	6.9991	1.88235	0.867551	1.94547	11.552	4.62891	0	0	2.42017	3.06602
NC_034009.1:19,478,414_POD_26	0	0	0	1.08144	0	0	0	0	0	0	0	0	0	0	1.7763	0	0	0	0	2.2768	1.70226	0	0	0	0	0	1.36747	0	0	1.17564	0	0	0	0	0	0	0	0	0	0	0.867551	0	0	0	0	4.78406	0	3.06602
NC_034011_22069895_POD_27	0	1.86969	0	0	0	1.24664	6.31898	6.38712	5.35438	3.58626	1.80857	2.25616	4.38865	2.29597	3.55259	0.639029	0	0.863134	2.73302	3.41521	3.40453	1.04782	0	0	3.45764	0	1.36747	0	0	2.35129	2.60615	2.51778	0	0	1.84457	0	0	0	0	0	0	0	0	0	0	0	0	0
NC_034012_1249101_POD_27	0	0	0	1.08144	0	0	0	0	0	0	0	0	0	0	1.7763	0	0	0	4.09953	0	0	0	0	0	0	0	0	0	0	0	0	0	0	0	0	0	0	0	0	0	0	0	0	0	0	0	0	0
NC_034009.1:9,178,993_POD_29	0	0.934847	0	0	0	0	1.2638	0	0	0	0	0	0	0	0	0	0	0	0	0	0	0	0	1.18555	0	0	0	0	0	0	0	0	0	0	0	0	0	0	0	0	0	0	0	0	0	0	0	0
NC_034011_25556678_POD_31	406.717	501.078	457.484	183.845	456.268	190.736	159.238	168.62	201.682	81.7667	177.24	173.725	492.991	370.8	444.074	148.255	129.173	196.795	284.234	261.832	331.942	212.708	170.846	310.614	1912.07	2502.44	2068.99	1666.59	1704.35	1351.99	1723.97	1515.71	2273.77	813.65	690.793	658.038	2711.47	2178	3044.61	561.882	405.146	250.965	1655.78	2027.46	2594.03	413.821	409.009	358.725
NC_034009.1:9,085,291_POD_40	0	4.67424	0	0	0	0	0	0	0	0.717251	0	0	0	0	0	0	0	0	2.73302	0	0	0	0	0	0	1.56992	0	0	0	0	0	0	0	0	0	0	0	0	0	0	0	0	0	0	5.37067	0	0	0
NC_034009.1:26,947,434_POD_41	0	0	0	2.16288	1.0968	0	0	0	0	0	0	0	0	0	0	0	0	0	1.36651	0	0	0	0.908755	0	0	0	1.36747	0.956709	0	2.35129	0	0	0	0	0	0	0	0	0	2.82353	0.867551	0	0	0	0	0	7.26052	9.19807
NC_034013:15058819_POD_41	1.08169	0.934847	0	0	0	0	0	0	0	0	0	0	0	0	0	0	0	0.863134	0	0	0	1.04782	0	0	0	0	0	0	0	0	0	0	0	0	0	0	0	0	0	0	0	0	0	0	0	0	0	0
NC_034012_992775_POD_42	1711.24	1855.67	1373.34	1409.12	1124.22	863.924	1797.12	1748.79	1972.2	682.106	831.942	1154.03	1713.04	1376.44	1406.83	573.209	512.855	547.227	1317.32	998.379	1132.01	531.246	629.767	609.372	456.408	492.953	545.622	331.021	363.265	420.881	212.401	284.509	394.467	124.405	128.198	106.59	370.252	515.913	354.621	63.9999	50.318	52.5276	204.085	337.91	386.688	21.5283	31.4622	15.3301
NC_034009.1:45,755,438_POD_43	0	0	0	1.08144	0	0	2.52759	0	0	1.4345	0	0	0	0	0	0	0	0	0	0	0	1.04782	0	1.18555	0	0	0	0	0	0	0	0	0	0	0	0	0	0	0	0	0	0	0	0	0	0	0	0
NC_034015_2353102_POD_44	45.4312	43.9378	58.7431	102.737	88.8406	103.471	56.8708	31.9356	33.9111	192.223	176.336	199.671	33.6463	52.8074	53.2889	288.841	334.443	278.792	58.7599	81.9649	62.9838	381.408	326.243	205.1	27.6611	56.5169	27.3495	123.415	210.928	181.049	31.2738	49.0968	29.7711	378.232	341.246	332.102	30.6224	55.8462	23.3303	337.882	311.451	249.02	57.7598	37.0313	80.56	495.15	484.035	447.639
NC_034012_11070097_POD_47	59.4932	78.5272	72.9839	57.3163	59.2271	56.0989	366.501	167.343	226.669	126.236	129.313	117.321	62.9039	104.467	131.446	62.6249	70.3417	65.5982	95.6557	128.639	81.7087	162.413	116.321	73.504	106.034	94.1949	123.073	73.6666	75.5174	71.7143	52.1231	56.6501	29.7711	43.1405	31.3578	20.2609	61.2447	58.5056	62.9919	32.9411	13.0133	15.5637	19.2533	9.25782	37.5947	4.78406	12.1009	7.66506
NC_034011_26816078_POD_55	0	0	0	0	0	0	3.79139	0	0	0	0	0	0	0	3.55259	0	0	0.863134	1.36651	0	1.70226	0	0	2.3711	0	0	0	0	0	0	0	0	0	0	0	0	0	0	0	0	0	0	0	0	0	0	0	0
NC_034014_10455479_POD_60	0	0	0	0	0	0	0	0	0	0	0	0	1.46288	0	0	0	0	0	4.09953	1.1384	0	1.04782	1.81751	0	0	0	0	0	0	0	0	0	0	0	0	0	0	0	0	0	0	0	0	0	0	0	0	0
NC_034015_17390665_POD_64	11.8986	0.934847	1.78009	5.4072	4.38719	0	2.52759	1.27742	0	0	0	6.76849	1.46288	8.0359	0	0.639029	1.27894	1.72627	0	0	0	0	0.908755	1.18555	0	1.56992	2.73495	1.91342	0	1.17564	2.60615	2.51778	3.72139	0	0	1.76182	2.78385	0	0	0	0.867551	0.972733	0	4.62891	0	2.39203	0	0
NC_034010.1:28,330,180.1_POD_66	3.24508	2.80454	0	0	3.29039	2.49329	0	2.55485	0	2.15175	0	2.25616	0	1.14799	0	0	0.63947	0	5.46604	1.1384	0	2.09565	0	0	2.30509	1.56992	1.36747	1.91342	7.81215	2.35129	1.30308	1.25889	1.86069	1.00327	5.53372	0.880908	2.78385	2.65934	4.66607	0	0	0.972733	0	0	21.4827	0	0	0
NC_034015_16765706_POD_72	4.32678	15.8924	1.78009	8.65152	4.38719	2.49329	3.79139	2.55485	5.35438	3.58626	1.80857	1.12808	1.46288	2.29597	3.55259	1.27806	0.63947	3.45254	0	1.1384	8.51132	4.19129	5.45253	2.3711	4.61019	1.56992	6.83737	4.78355	0	3.52693	2.60615	0	1.86069	0	0.922287	0	0	5.31869	4.66607	0	0.867551	0	3.85065	0	5.37067	0	0	3.06602
NC_034014_22845730.1_POD_73	1716.65	1646.27	1523.76	2056.9	1872.23	1128.21	3239.11	4032.83	2743.23	1547.11	2102.46	2725.45	3513.84	2568.04	3028.59	2605.96	2545.09	2585.95	3520.13	3952.53	2664.04	2978.96	2660.83	2598.72	985.427	929.39	860.141	919.397	1214.79	785.33	1063.31	1136.78	1296.9	2156.02	2012.43	1938	1038.38	1023.85	835.226	1743.06	2233.08	2218.8	1147.49	1106.31	1353.41	4030.57	4789.52	3282.18
Summ_POD	5946.07	6316.76	5195.2	5641.87	5459.86	3677.6	6930.66	7526.59	6532.35	3600.6	4559.41	5569.34	7204.7	5893.76	6437.3	4892.41	4692.43	4894.84	6411.66	6559.47	5345.11	5934.87	5272.6	5439.29	4938.66	5284.33	4989.91	4167.42	4731.56	4006.59	4382.25	4564.74	5593.25	5406.61	5249.66	4909.3	5628.95	5249.54	5902.58	5056.93	5517.62	5117.55	4705.5	5077.91	6665	10350.3	11779	8338.05
Mean Summary	5819.35			4926.44			6996.53			4576.45			6511.92			4826.56			6105.42			5548.92			5070.97			4301.86			4846.74			5188.52			5593.69			5230.7			5482.8			10155.8
SE Summary	329.908			626.63			288.896			568.39			380.269			67.0679			382.54			198.885			107.704			219.809			376.951			146.779			189.337			144.524			600.795			998.061

## Sheet: DEGs
Table S3: DESeq data in health and infected peach
IMMATURE
Control vs. infection	6 hours						14 hours						24 hours						48 hours
	baseMean	log2FoldChange	lfcSE	stat	pvalue	padj	baseMean	log2FoldChange	lfcSE	stat	pvalue	padj	baseMean	log2FoldChange	lfcSE	stat	pvalue	padj	baseMean	log2FoldChange	lfcSE	stat	pvalue	padj
NC_034014_958576_POD_N	1.33757	-3.57102	2.84314	-1.25601	0.209112	0.96088	1.84872	-0.502319	1.56112	-0.321769	0.747628	0.989572	6.61659	0.473297	0.925249	0.511535	0.608977	0.704495	2.92777	-0.795903	1.42653	-0.557931	0.576892	0.949588
NC_034014_961158_POD_N	9.94753	0.123922	0.608948	0.203501	0.838743	0.96088	5.06453	0.685265	0.926562	0.739578	0.459556	0.989572	4.91903	-0.863684	0.963356	-0.896537	0.369966	0.581375	2.30173	-0.908734	1.72477	-0.526871	0.598283	0.949588
NC_034014_924276_POD_A2	0.538358	-2.26815	3.97649	-0.57039	0.568413	0.96088	0.160082	-1.19994	4.08047	-0.29407	0.768705	0.989572	0.313817	-0.659708	4.08047	-0.161674	0.871562	NA	0.129	0.406608	4.08047	0.0996473	0.920624	0.949588
NC_034014_940640.1_POD_A2	18.4789	-0.268327	0.5474	-0.490185	0.624003	0.96088	7.75957	-0.971598	0.789985	-1.22989	0.218736	0.802034	7.91055	-0.369732	0.797811	-0.463433	0.643054	0.704495	5.65846	0.901467	1.08095	0.83396	0.404303	0.911365
NC_034015_11479942_POD_A2	740.829	-0.0993679	0.189828	-0.523464	0.600652	0.96088	178.326	0.388252	0.348803	1.1131	0.265666	0.899178	243.525	-0.90126	0.162938	-5.53132	3.17836e-08	1.7481e-07	103.217	1.00108	0.355183	2.81849	0.00482494	0.0854537
NC_034011_22075071_POD_3	4.95948	-0.76132	1.35502	-0.561852	0.574217	0.96088	2.62173	0.21548	1.39361	0.15462	0.877121	0.989572	2.30606	-0.973637	1.42485	-0.683326	0.494401	NA	4.05412	-1.86637	1.35204	-1.3804	0.167462	0.676324
NC_034016_21601871_POD_3	0.462745	-0.467911	3.81001	-0.122811	0.902257	0.96088	0	NA	NA	NA	NA	NA	0.61495	2.44211	3.4962	0.698503	0.484863	NA	0	NA	NA	NA	NA	NA
NC_034010.1_27017267_POD_4	10.905	-0.180042	0.572353	-0.314564	0.753093	0.96088	4.32847	0.477246	1.03471	0.461235	0.64463	0.989572	2.38692	-0.366638	1.44503	-0.253723	0.79971	NA	1.27733	-2.96111	2.56111	-1.15618	0.247607	0.770334
NC_034014_3196980.1_POD_4	53.6992	-0.38038	0.39418	-0.964991	0.334549	0.96088	82.9449	1.10417	0.296801	3.72024	0.000199033	0.00218937	105.507	0.836585	0.223369	3.74531	0.000180172	0.000660632	121.857	0.6766	0.302126	2.23946	0.025126	0.234509
NC_034014_3206849_POD_4	0.310118	0.512079	4.08047	0.125495	0.900132	0.96088	0	NA	NA	NA	NA	NA	0	NA	NA	NA	NA	NA	0.916135	0.196524	3.10835	0.0632244	0.949588	0.949588
NC_034014_3217556_POD_4	1.78226	1.17787	1.83314	0.642542	0.520521	0.96088	2.45905	2.62486	1.60256	1.63792	0.101438	0.557907	7.79635	-0.481977	0.794063	-0.606976	0.543867	0.703828	5.78008	-1.62988	1.30021	-1.25355	0.210007	0.735024
NC_034009.1:10,751,402_POD_5_g1	0.597378	0.300905	3.54399	0.0849058	0.932336	0.96088	0	NA	NA	NA	NA	NA	0	NA	NA	NA	NA	NA	0	NA	NA	NA	NA	NA
NC_034009.1:26,039,163_POD_5_g2	0.152627	-0.449702	4.08047	-0.110208	0.912244	0.96088	0.223291	-1.19994	4.08047	-0.29407	0.768705	0.989572	0	NA	NA	NA	NA	NA	0.129	0.406608	4.08047	0.0996473	0.920624	0.949588
NC_034009.1:26,047,138_POD_5_g3	0.157491	1.47385	4.08047	0.361196	0.717953	0.96088	0	NA	NA	NA	NA	NA	0	NA	NA	NA	NA	NA	0.422923	-2.49001	4.03388	-0.617273	0.537054	0.911365
NC_034010.1_29833370.1_POD_5	0.305254	-1.43121	4.03044	-0.355101	0.722514	0.96088	0.162266	0.72361	4.08047	0.177335	0.859245	0.989572	0.107927	0.302065	4.08047	0.0740269	0.940989	NA	0.906577	-2.41911	2.88369	-0.838894	0.401529	0.911365
NC_034014_27643639_POD_5	0.157491	1.47385	4.08047	0.361196	0.717953	0.96088	0	NA	NA	NA	NA	NA	0	NA	NA	NA	NA	NA	0.551923	-1.52707	3.77869	-0.404128	0.686119	0.949588
NC_034010.1_27030547_POD_P7	44.3079	0.593892	0.349921	1.69722	0.0896555	0.72586	19.7873	-0.959021	0.548931	-1.74707	0.0806252	0.506787	18.2979	-1.62317	0.551407	-2.94368	0.00324331	0.00891911	15.3287	0.0491553	0.667965	0.0735895	0.941337	0.949588
NC_034010.1_27032786_POD_P7	0.157491	1.47385	4.08047	0.361196	0.717953	0.96088	0.223291	-1.19994	4.08047	-0.29407	0.768705	0.989572	0	NA	NA	NA	NA	NA	0.657617	2.55971	3.81904	0.670249	0.502699	0.911365
NC_034011_9735929_POD_P7	6.83091	3.03365	1.16629	2.60111	0.00929219	0.169509	13.4751	3.25631	0.741438	4.39189	1.1237e-05	0.000164809	22.5789	3.92437	0.717215	5.47168	4.45795e-08	1.9615e-07	6.38024	1.45505	1.04921	1.3868	0.165503	0.676324
NC_034014_3232812_POD_P7	0.157491	1.47385	4.08047	0.361196	0.717953	0.96088	0.174591	-1.19994	4.08047	-0.29407	0.768705	0.989572	0	NA	NA	NA	NA	NA	0.422923	-2.49001	4.03388	-0.617273	0.537054	0.911365
NC_034014_3245579_POD_P7	0.269179	-1.27338	4.04449	-0.314842	0.752882	0.96088	0.446582	-2.34078	3.98327	-0.587653	0.556765	0.989572	0.405568	-0.659708	3.75991	-0.175458	0.860719	NA	0.94776	-3.63323	3.01459	-1.20521	0.228121	0.751457
NC_034012_6490907_POD_7	0	NA	NA	NA	NA	NA	0	NA	NA	NA	NA	NA	0	NA	NA	NA	NA	NA	0.211461	-1.51695	4.08047	-0.371757	0.710074	0.949588
NC_034012_6902032_POD_7	0.930355	0.115621	3.25644	0.0355054	0.971677	0.971677	0	NA	NA	NA	NA	NA	0	NA	NA	NA	NA	NA	0.657617	2.55971	3.81904	0.670249	0.502699	0.911365
NC_034009.1:33,984,248_POD_9	0	NA	NA	NA	NA	NA	0.159963	0.72361	4.08047	0.177335	0.859245	0.989572	0.513495	0.256376	3.16172	0.0810875	0.935372	NA	0.375866	-0.555165	4.08047	-0.136054	0.891779	0.949588
NC_034015_15420755_POD_10.1	17.1961	0.825141	0.495514	1.66522	0.0958683	0.72586	10.2896	-0.407529	0.654335	-0.622815	0.533406	0.989572	13.791	1.00249	0.633776	1.58178	0.1137	0.208451	17.3291	1.04023	0.635932	1.63576	0.10189	0.570584
NC_034016_14351922_POD_10.1	5.0878	0.689908	1.09689	0.628969	0.529369	0.96088	0.321116	-0.238161	3.85183	-0.0618308	0.950698	0.997384	1.81869	-1.14205	2.01057	-0.568025	0.570018	NA	0.375866	-0.555165	4.08047	-0.136054	0.891779	0.949588
NC_034009.1:29,435,023_POD_11	0.314982	2.13983	4.05094	0.528231	0.597339	0.96088	0	NA	NA	NA	NA	NA	0.928767	1.74169	2.57701	0.675857	0.499132	NA	0.32957	-0.555165	4.08047	-0.136054	0.891779	0.949588
NC_034016_3885373_POD_12	720.504	0.126915	0.226266	0.560911	0.574858	0.96088	649.322	-0.0682689	0.190332	-0.358682	0.719833	0.989572	644.478	0.259459	0.104425	2.48465	0.0129677	0.028529	606.554	0.271013	0.202673	1.3372	0.181158	0.676324
NC_034014.1:943,625_POD_15	0.141198	-0.449702	4.08047	-0.110208	0.912244	0.96088	0.162266	0.72361	4.08047	0.177335	0.859245	0.989572	0	NA	NA	NA	NA	NA	0	NA	NA	NA	NA	NA
NC_034014_943894_POD_15	1.2015	-2.05953	3.18004	-0.647644	0.517215	0.96088	1.29707	-1.76675	2.12026	-0.833271	0.404692	0.989572	0.252067	1.18123	4.04026	0.292365	0.770007	NA	0.754946	2.7846	3.28506	0.847655	0.39663	0.911365
NC_034014_950446_POD_15	2.05784	1.9321	1.66971	1.15715	0.247213	0.96088	8.74194	1.73692	0.774455	2.24276	0.0249123	0.219228	23.7378	1.88508	0.572561	3.29236	0.000993518	0.00312249	58.4119	0.113743	0.38112	0.298444	0.765364	0.949588
NC_034009.1:6,007,661_POD_16_g1	1.1753	-3.38526	2.84137	-1.19142	0.23349	0.96088	0.937508	3.20547	2.24543	1.42755	0.15342	0.675049	3.47348	-0.543846	1.19387	-0.455532	0.648727	0.704495	2.87983	-1.22014	1.49162	-0.817992	0.413362	0.911365
NC_034009.1:38,515,028_POD_16_g2	0.74513	-1.35808	2.61967	-0.518416	0.604168	0.96088	0.560148	-1.21361	2.83443	-0.428168	0.668529	0.989572	1.20815	1.17482	2.16134	0.543561	0.586743	NA	0.658622	2.58367	3.14361	0.821879	0.411146	0.911365
NC_034014_19924477_POD_17	56.3719	0.746737	0.309964	2.40911	0.0159914	0.169509	41.7474	-0.00368807	0.365612	-0.0100874	0.991952	0.997384	56.2015	0.943124	0.345912	2.72649	0.00640121	0.0156474	39.6601	-0.563972	0.412773	-1.3663	0.171845	0.676324
NC_034014_19930737_POD_17	0	NA	NA	NA	NA	NA	0	NA	NA	NA	NA	NA	0.126033	0.302065	4.08047	0.0740269	0.940989	NA	0	NA	NA	NA	NA	NA
NC_034014_19937352_POD_17	22.5456	-0.154113	0.472301	-0.326301	0.744196	0.96088	14.454	-0.0017783	0.542449	-0.00327829	0.997384	0.997384	13.397	-0.110292	0.604303	-0.182511	0.855182	0.855182	16.7665	-1.18971	0.627151	-1.897	0.0578273	0.409732
NC_034009.1:35,194,810.1_POD_18	0	NA	NA	NA	NA	NA	0	NA	NA	NA	NA	NA	0.900897	-2.50207	2.58509	-0.967884	0.333102	NA	0.657617	2.55971	3.81904	0.670249	0.502699	0.911365
NC_034012_2687925_POD_19	0	NA	NA	NA	NA	NA	0	NA	NA	NA	NA	NA	0	NA	NA	NA	NA	NA	1.39277	-1.79876	2.41882	-0.74365	0.457088	0.911365
NC_034013_4836183_POD_20.1	0.13459	-0.449702	4.08047	-0.110208	0.912244	0.96088	0.482191	2.24112	3.28332	0.682577	0.494874	0.989572	0.307475	1.43238	4.01927	0.356379	0.721557	NA	0	NA	NA	NA	NA	NA
NC_034014_23882739_POD_21	5.95352	-1.14814	0.965545	-1.18911	0.234397	0.96088	15.7643	0.00858088	0.517749	0.0165735	0.986777	0.997384	20.6333	-0.219305	0.518751	-0.422757	0.672473	0.704495	50.7431	1.21748	0.473613	2.57062	0.0101517	0.113699
NC_034009.1:11,325,059_POD_24	0	NA	NA	NA	NA	NA	0	NA	NA	NA	NA	NA	0.377864	-0.659708	3.86069	-0.170878	0.86432	NA	0.704674	1.17066	3.43882	0.340425	0.733536	0.949588
NC_034015_20838889_POD_25	14.6815	-0.795066	0.509907	-1.55924	0.118941	0.787982	22.5839	0.404547	0.438238	0.923121	0.355944	0.989572	14.9682	-0.404231	0.606395	-0.666614	0.505019	0.694401	11.115	-0.112224	0.804527	-0.139491	0.889062	0.949588
NC_034009.1:19,478,414_POD_26	0.157491	1.47385	4.08047	0.361196	0.717953	0.96088	0	NA	NA	NA	NA	NA	0.251831	-1.62149	4.08047	-0.397378	0.691089	NA	0.548804	-2.87748	3.7205	-0.773413	0.439278	0.911365
NC_034011_22069895_POD_27	0.55492	-0.314527	3.60735	-0.0871907	0.93052	0.96088	3.72032	-0.761709	1.02974	-0.739713	0.459474	0.989572	1.67737	-2.45973	1.8209	-1.35083	0.17675	NA	1.49545	-3.23386	2.23505	-1.44688	0.14793	0.676324
NC_034012_1249101_POD_27	0.157491	1.47385	4.08047	0.361196	0.717953	0.96088	0	NA	NA	NA	NA	NA	0.251831	-1.62149	4.08047	-0.397378	0.691089	NA	0.634384	-3.07688	3.86474	-0.796142	0.42595	0.911365
NC_034009.1:9,178,993_POD_29	0.13459	-0.449702	4.08047	-0.110208	0.912244	0.96088	0.160082	-1.19994	4.08047	-0.29407	0.768705	0.989572	0	NA	NA	NA	NA	NA	0.164404	0.406608	4.08047	0.0996473	0.920624	0.949588
NC_034011_25556678_POD_31	350.365	-0.44735	0.367756	-1.21643	0.223821	0.96088	141.59	0.0964511	0.276793	0.348459	0.727495	0.989572	268.104	-1.09945	0.161567	-6.80492	1.01104e-11	7.41431e-11	219.392	-0.488034	0.279168	-1.74817	0.0804344	0.500481
NC_034009.1:9,085,291_POD_40.1	0.672948	-2.58893	3.96269	-0.653327	0.513546	0.96088	0.146526	0.72361	4.08047	0.177335	0.859245	0.989572	0	NA	NA	NA	NA	NA	0.422923	-2.49001	4.03388	-0.617273	0.537054	0.911365
NC_034009.1:26,947,434_POD_41	0.501929	2.71244	3.53052	0.768282	0.442319	0.96088	0	NA	NA	NA	NA	NA	0	NA	NA	NA	NA	NA	0.340462	-0.555165	4.08047	-0.136054	0.891779	0.949588
NC_034013:15058819_POD_41	0.287217	-1.35389	4.03714	-0.335359	0.737354	0.96088	0	NA	NA	NA	NA	NA	0.153737	0.302065	4.08047	0.0740269	0.940989	NA	0.118108	0.406608	4.08047	0.0996473	0.920624	0.949588
NC_034012_992775_POD_42	1321.33	-0.28827	0.117052	-2.46274	0.0137879	0.169509	1165.66	-0.657372	0.143514	-4.58054	4.63788e-06	0.000102033	923.742	-1.09059	0.0840237	-12.9796	1.5978e-38	3.51517e-37	737.719	-1.10744	0.219129	-5.05383	4.33036e-07	1.2125e-05
NC_034009.1:45,755,438_POD_43	0.157491	1.47385	4.08047	0.361196	0.717953	0.96088	0.613215	-0.157882	3.09925	-0.050942	0.959372	0.997384	0	NA	NA	NA	NA	NA	0.282513	1.34887	4.03459	0.334325	0.738134	0.949588
NC_034015_2353102_POD_44	75.8759	1.2726	0.318119	4.00039	6.32379e-05	0.00335161	115.035	2.63402	0.299895	8.78313	1.58987e-18	6.99544e-17	184.25	3.05328	0.236801	12.8939	4.8728e-38	5.36009e-37	146.857	2.01521	0.286479	7.03442	2.00095e-12	1.12053e-10
NC_034012_11070097_POD_47	62.5787	-0.0210744	0.29346	-0.0718138	0.94275	0.96088	163.282	-0.575368	0.305624	-1.8826	0.0597544	0.438199	78.7001	-0.229138	0.305177	-0.750837	0.452751	0.664035	88.5911	0.0464596	0.325716	0.142639	0.886576	0.949588
NC_034011_26816078_POD_55	0	NA	NA	NA	NA	NA	0.480246	-2.50126	3.85072	-0.649557	0.515979	0.989572	0.657399	-1.8114	3.15439	-0.574248	0.5658	NA	0.802688	-0.533706	3.03392	-0.175913	0.860362	0.949588
NC_034014_10455479_POD_60.1	0	NA	NA	NA	NA	NA	0	NA	NA	NA	NA	NA	0.187784	-1.62149	4.08047	-0.397378	0.691089	NA	1.15369	-1.02625	2.41385	-0.42515	0.670727	0.949588
NC_034015_17390665_POD_64	3.63113	-0.375468	1.41773	-0.264838	0.791134	0.96088	1.45453	0.903466	2.1464	0.420922	0.673812	0.989572	2.07566	-1.14337	1.63965	-0.697327	0.485598	NA	0.293404	1.39859	4.03034	0.347015	0.72858	0.949588
NC_034010.1:28,330,180.1_POD_66	1.99397	0.349528	1.74729	0.20004	0.841449	0.96088	1.10868	1.09856	2.24032	0.490359	0.62388	0.989572	0.300378	-0.659708	4.08047	-0.161674	0.871562	NA	1.22526	-2.0075	2.58542	-0.77647	0.437472	0.911365
NC_034015_16765706_POD_72	5.76012	-0.279974	1.02889	-0.272113	0.785535	0.96088	2.71642	-0.273226	1.21511	-0.224857	0.82209	0.989572	1.99697	-0.12847	1.53117	-0.0839035	0.933133	NA	3.03053	0.197298	1.56006	0.126468	0.899361	0.949588
NC_034014_22845730.1_POD_73	1598.22	0.285236	0.113039	2.52334	0.0116244	0.169509	2384.46	-0.273356	0.204014	-1.33989	0.180282	0.721128	2672.77	0.142899	0.0724519	1.97233	0.0485722	0.0971443	2526.44	-0.43638	0.159138	-2.74215	0.00610383	0.0854537
SummPOD	5167.77	0.0126473	0.0959783	0.131772	0.895164	0.96088	5067.26	-0.217184	0.149186	-1.4558	0.145449	0.675049	5355.52	-0.0591973	0.0554082	-1.06839	0.285347	0.482894	4812.96	-0.282447	0.14931	-1.89168	0.0585331	0.409732
MATURE	6 hours						14 hours						24 hours						48 hours
	baseMean	log2FoldChange	lfcSE	stat	pvalue	padj	baseMean	log2FoldChange	lfcSE	stat	pvalue	padj	baseMean	log2FoldChange	lfcSE	stat	pvalue	padj	baseMean	log2FoldChange	lfcSE	stat	pvalue	padj
NC_034014_958576_POD_N	1.56123	1.17491	2.02833	0.579253	0.562418	0.948936	0.752638	-0.724858	2.59225	-0.279625	0.779765	0.855226	1.72766	-1.5528	1.32875	-1.16862	0.242558	0.381163	0	NA	NA	NA	NA	NA
NC_034014_961158_POD_N	2.06867	-0.40487	1.80283	-0.224575	0.82231	0.948936	1.12463	0.933045	2.09942	0.444429	0.656733	0.855226	0	NA	NA	NA	NA	NA	0	NA	NA	NA	NA	NA
NC_034014_924276_POD_A2	0.273921	0.00928088	4.08047	0.00227446	0.998185	0.998185	0	NA	NA	NA	NA	NA	0.287724	-1.58943	2.72495	-0.583287	0.5597	0.769588	0	NA	NA	NA	NA	NA
NC_034014_940640.1_POD_A2	4.68912	0.387736	1.15385	0.336037	0.736843	0.948936	2.66896	0.430781	1.27087	0.338966	0.734635	0.855226	2.22358	0.542013	1.14366	0.473928	0.635551	0.838928	0.576484	-2.78012	3.41071	-0.815114	0.415007	0.66029
NC_034015_11479942_POD_A2	208.369	-0.464921	0.274566	-1.69329	0.0903996	0.632797	52.5729	-1.74999	0.337604	-5.18356	2.17693e-07	8.22397e-07	26.6284	-1.92142	0.424892	-4.52212	6.1222e-06	2.24481e-05	2.65911	-1.23176	1.51351	-0.813838	0.415738	0.66029
NC_034011_22075071_POD_3	0.304937	-1.73858	4.04961	-0.42932	0.667691	0.948936	0.133846	0.667414	4.08047	0.163563	0.870075	0.870075	0	NA	NA	NA	NA	NA	0	NA	NA	NA	NA	NA
NC_034016_21601871_POD_3	0	NA	NA	NA	NA	NA	0.349653	1.72685	4.00584	0.431084	0.666407	0.855226	0	NA	NA	NA	NA	NA	0	NA	NA	NA	NA	NA
NC_034010.1_27017267_POD_4	0	NA	NA	NA	NA	NA	0	NA	NA	NA	NA	NA	0	NA	NA	NA	NA	NA	0	NA	NA	NA	NA	NA
NC_034014_3196980.1_POD_4	68.6807	0.40606	0.358537	1.13255	0.257403	0.948936	87.9606	0.310723	0.268588	1.15688	0.247323	0.560599	63.6555	1.52733	0.400234	3.8161	0.00013558	0.000406741	18.5756	0.750211	0.602752	1.24464	0.213263	0.442931
NC_034014_3206849_POD_4	0	NA	NA	NA	NA	NA	0	NA	NA	NA	NA	NA	0	NA	NA	NA	NA	NA	0	NA	NA	NA	NA	NA
NC_034014_3217556_POD_4	0	NA	NA	NA	NA	NA	0	NA	NA	NA	NA	NA	0	NA	NA	NA	NA	NA	0	NA	NA	NA	NA	NA
NC_034009.1:10,751,402_POD_5_g1	0	NA	NA	NA	NA	NA	0.154589	-1.25614	4.08047	-0.307842	0.758203	0.855226	0.147524	0.373417	3.41594	0.109316	0.912952	0.921671	0	NA	NA	NA	NA	NA
NC_034009.1:26,039,163_POD_5_g2	0	NA	NA	NA	NA	NA	0	NA	NA	NA	NA	NA	0	NA	NA	NA	NA	NA	0	NA	NA	NA	NA	NA
NC_034009.1:26,047,138_POD_5_g3	0	NA	NA	NA	NA	NA	0	NA	NA	NA	NA	NA	0	NA	NA	NA	NA	NA	0	NA	NA	NA	NA	NA
NC_034010.1_29833370.1_POD_5	0	NA	NA	NA	NA	NA	0	NA	NA	NA	NA	NA	0.151427	0.373418	3.38337	0.110369	0.912117	0.921671	0	NA	NA	NA	NA	NA
NC_034014_27643639_POD_5	0.172583	0.971054	4.08047	0.237976	0.8119	0.948936	4.8132	5.52916	1.47669	3.74428	0.000180911	0.00055918	1.23042	3.48909	1.6173	2.15736	0.0309774	0.0730182	0.129884	0.615628	4.08047	0.150872	0.880077	0.925868
NC_034010.1_27030547_POD_P7	87.6009	-1.12849	0.350193	-3.22247	0.00127088	0.014827	86.2004	-1.87819	0.282608	-6.64591	3.01351e-11	1.70766e-10	49.8542	-0.661624	0.397645	-1.66385	0.0961415	0.186628	31.3684	-0.810418	0.514399	-1.57547	0.115149	0.282637
NC_034010.1_27032786_POD_P7	0	NA	NA	NA	NA	NA	0	NA	NA	NA	NA	NA	0	NA	NA	NA	NA	NA	0	NA	NA	NA	NA	NA
NC_034011_9735929_POD_P7	84.7259	1.62983	0.369629	4.40936	1.03677e-05	0.000181436	103.813	2.88362	0.337414	8.54624	1.27164e-17	2.16178e-16	95.923	6.59818	0.719305	9.173	4.60053e-20	7.59088e-19	176.376	7.90283	0.799357	9.88649	4.76463e-23	1.28645e-21
NC_034014_3232812_POD_P7	0	NA	NA	NA	NA	NA	0	NA	NA	NA	NA	NA	0	NA	NA	NA	NA	NA	0	NA	NA	NA	NA	NA
NC_034014_3245579_POD_P7	0	NA	NA	NA	NA	NA	0	NA	NA	NA	NA	NA	0	NA	NA	NA	NA	NA	0	NA	NA	NA	NA	NA
NC_034012_6490907_POD_7	0	NA	NA	NA	NA	NA	0	NA	NA	NA	NA	NA	0	NA	NA	NA	NA	NA	0	NA	NA	NA	NA	NA
NC_034012_6902032_POD_7	0	NA	NA	NA	NA	NA	0	NA	NA	NA	NA	NA	0	NA	NA	NA	NA	NA	0	NA	NA	NA	NA	NA
NC_034009.1:33,984,248_POD_9	0	NA	NA	NA	NA	NA	0.154589	-1.25614	4.08047	-0.307842	0.758203	0.855226	0.111435	0.373413	3.79759	0.0983291	0.921671	0.921671	0	NA	NA	NA	NA	NA
NC_034015_15420755_POD_10.1	19.535	-0.306077	0.572951	-0.534211	0.593195	0.948936	31.8622	-1.05947	0.408586	-2.59302	0.00951359	0.0231044	9.42239	0.136756	0.567383	0.24103	0.809532	0.921671	3.59641	0.677429	1.27388	0.531783	0.594877	0.794198
NC_034016_14351922_POD_10.1	0	NA	NA	NA	NA	NA	0	NA	NA	NA	NA	NA	0	NA	NA	NA	NA	NA	0	NA	NA	NA	NA	NA
NC_034009.1:29,435,023_POD_11	0.40477	-2.09893	4.01857	-0.522307	0.601456	0.948936	2.67309	-0.368915	1.49929	-0.246059	0.805636	0.855989	2.80126	4.62106	1.3956	3.31117	0.000929074	0.00255495	2.58883	1.73407	1.67106	1.03771	0.299407	0.577429
NC_034016_3885373_POD_12	403.846	0.216031	0.161595	1.33686	0.181267	0.906334	967.947	1.10497	0.131818	8.38254	5.17974e-17	5.87038e-16	989.75	1.88377	0.322671	5.83804	5.28174e-09	3.48595e-08	1042.36	2.52136	0.281062	8.97084	2.94252e-19	2.64827e-18
NC_034014.1:943,625_POD_15	0.768852	1.64258	3.33597	0.492386	0.622446	0.948936	0.220109	-1.25614	4.08047	-0.307842	0.758203	0.855226	0	NA	NA	NA	NA	NA	0	NA	NA	NA	NA	NA
NC_034014_943894_POD_15	0	NA	NA	NA	NA	NA	0.154589	-1.25614	4.08047	-0.307842	0.758203	0.855226	0.131949	-1.52123	3.55553	-0.42785	0.66876	0.848811	0	NA	NA	NA	NA	NA
NC_034014_950446_POD_15	4.88469	-0.406181	1.13162	-0.358939	0.719641	0.948936	34.273	5.17263	0.733879	7.04834	1.81067e-12	1.23125e-11	35.1166	5.83926	0.904297	6.45724	1.06633e-10	1.17296e-09	13.0826	4.56188	1.06644	4.27769	1.88844e-05	5.66533e-05
NC_034009.1:6,007,661_POD_16_g1	0.633123	2.79338	3.49916	0.798299	0.424697	0.948936	23.9533	5.42122	0.938368	5.77729	7.59155e-09	3.62159e-08	33.0604	5.40195	0.902971	5.98242	2.19853e-09	1.81379e-08	17.3922	4.51329	0.958222	4.71007	2.47636e-06	8.35772e-06
NC_034009.1:38,515,028_POD_16_g2	0.172583	0.971054	4.08047	0.237976	0.8119	0.948936	0.464641	0.612948	3.33037	0.184048	0.853976	0.870075	0.147524	0.373417	3.41594	0.109316	0.912952	0.921671	0	NA	NA	NA	NA	NA
NC_034014_19924477_POD_17	43.7851	-0.492	0.43762	-1.12426	0.260901	0.948936	66.3965	-1.00164	0.326881	-3.06424	0.00218227	0.00570748	34.0098	0.575033	0.388946	1.47844	0.13929	0.255365	15.2853	-0.389301	0.699596	-0.556465	0.577893	0.794198
NC_034014_19930737_POD_17	0	NA	NA	NA	NA	NA	0	NA	NA	NA	NA	NA	0	NA	NA	NA	NA	NA	0	NA	NA	NA	NA	NA
NC_034014_19937352_POD_17	40.096	0.0979098	0.40918	0.239283	0.810886	0.948936	30.5595	-0.440422	0.423887	-1.03901	0.298801	0.634952	46.4687	-1.61513	0.388757	-4.15458	3.2588e-05	0.00010754	31.2871	-1.82035	0.504073	-3.61127	0.000304697	0.000822681
NC_034009.1:35,194,810.1_POD_18	0	NA	NA	NA	NA	NA	0	NA	NA	NA	NA	NA	0	NA	NA	NA	NA	NA	0	NA	NA	NA	NA	NA
NC_034012_2687925_POD_19	0	NA	NA	NA	NA	NA	0	NA	NA	NA	NA	NA	0	NA	NA	NA	NA	NA	0	NA	NA	NA	NA	NA
NC_034013_4836183_POD_20.1	0.564823	-2.63281	3.67328	-0.716747	0.47353	0.948936	0	NA	NA	NA	NA	NA	0	NA	NA	NA	NA	NA	0	NA	NA	NA	NA	NA
NC_034014_23882739_POD_21	8.06124	-0.267442	1.02711	-0.260383	0.794568	0.948936	13.351	-0.315547	0.610743	-0.516662	0.605392	0.855226	19.9019	-0.985396	0.487845	-2.0199	0.0433941	0.0954671	6.38354	-0.455623	0.934258	-0.487684	0.625774	0.794198
NC_034009.1:11,325,059_POD_24	0	NA	NA	NA	NA	NA	0	NA	NA	NA	NA	NA	0	NA	NA	NA	NA	NA	0	NA	NA	NA	NA	NA
NC_034015_20838889_POD_25	9.09231	0.320061	0.826747	0.387133	0.698658	0.948936	3.80215	-0.830173	1.23646	-0.671414	0.501957	0.855226	2.02543	-1.01593	1.12333	-0.904395	0.365786	0.524824	1.18368	-0.946375	2.26845	-0.41719	0.676539	0.794198
NC_034009.1:19,478,414_POD_26	0.363817	0.00928088	4.08047	0.00227446	0.998185	0.998185	0	NA	NA	NA	NA	NA	0.147524	0.373417	3.41594	0.109316	0.912952	0.921671	0.664948	2.63447	3.21087	0.820485	0.41194	0.66029
NC_034011_22069895_POD_27	0.942468	-0.65592	2.8116	-0.233291	0.815535	0.948936	0.970113	-1.34015	2.33933	-0.572878	0.566728	0.855226	0	NA	NA	NA	NA	NA	0	NA	NA	NA	NA	NA
NC_034012_1249101_POD_27	0	NA	NA	NA	NA	NA	0	NA	NA	NA	NA	NA	0	NA	NA	NA	NA	NA	0	NA	NA	NA	NA	NA
NC_034009.1:9,178,993_POD_29	0	NA	NA	NA	NA	NA	0	NA	NA	NA	NA	NA	0	NA	NA	NA	NA	NA	0	NA	NA	NA	NA	NA
NC_034011_25556678_POD_31	1496.81	-0.208707	0.154076	-1.35458	0.175553	0.906334	1073.07	-0.999243	0.173546	-5.75781	8.5214e-09	3.62159e-08	809.455	-1.86178	0.332126	-5.60565	2.07478e-08	9.78112e-08	355.685	-1.6175	0.317549	-5.09369	3.51154e-07	1.35445e-06
NC_034009.1:9,085,291_POD_40.1	0.202385	-0.9525	4.08047	-0.233429	0.815428	0.948936	0	NA	NA	NA	NA	NA	0	NA	NA	NA	NA	NA	0.144707	-1.30793	4.08047	-0.320533	0.748564	0.842135
NC_034009.1:26,947,434_POD_41	0.696617	1.535	3.16854	0.48445	0.628067	0.948936	0	NA	NA	NA	NA	NA	0.481829	2.14659	2.12016	1.01247	0.311316	0.466973	1.16896	3.48916	2.58976	1.34729	0.177887	0.400246
NC_034013:15058819_POD_41	0	NA	NA	NA	NA	NA	0	NA	NA	NA	NA	NA	0	NA	NA	NA	NA	NA	0	NA	NA	NA	NA	NA
NC_034012_992775_POD_42	350.395	-0.158417	0.197394	-0.802542	0.42224	0.948936	172.691	-0.943547	0.213818	-4.41286	1.02015e-05	3.4685e-05	125.871	-2.05654	0.358328	-5.73928	9.50799e-09	5.22939e-08	45.1419	-3.06291	0.513928	-5.9598	2.52549e-09	1.13647e-08
NC_034009.1:45,755,438_POD_43	0	NA	NA	NA	NA	NA	0	NA	NA	NA	NA	NA	0	NA	NA	NA	NA	NA	0	NA	NA	NA	NA	NA
NC_034015_2353102_POD_44	89.5147	2.46995	0.362571	6.81232	9.60366e-12	3.36128e-10	188.147	3.57881	0.255796	13.9909	1.77255e-44	6.02667e-43	140.896	3.90984	0.416412	9.38936	6.0367e-21	1.99211e-19	112.841	3.91624	0.403538	9.70475	2.87768e-22	3.88486e-21
NC_034012_11070097_POD_47	72.4617	-0.287923	0.31181	-0.923391	0.355804	0.948936	33.977	-0.247558	0.429058	-0.57698	0.563953	0.855226	23.3316	-0.745549	0.444822	-1.67606	0.0937264	0.186628	4.13604	-0.520004	1.13893	-0.456575	0.647977	0.794198
NC_034011_26816078_POD_55	0	NA	NA	NA	NA	NA	0	NA	NA	NA	NA	NA	0	NA	NA	NA	NA	NA	0	NA	NA	NA	NA	NA
NC_034014_10455479_POD_60.1	0	NA	NA	NA	NA	NA	0	NA	NA	NA	NA	NA	0	NA	NA	NA	NA	NA	0	NA	NA	NA	NA	NA
NC_034015_17390665_POD_64	1.02915	-0.169469	2.52162	-0.0672063	0.946417	0.998185	1.45269	-1.88076	1.90919	-0.985107	0.324571	0.649143	0.586675	0.352497	2.05974	0.171136	0.864117	0.921671	0.48966	-0.346144	3.72017	-0.0930452	0.925868	0.925868
NC_034010.1:28,330,180.1_POD_66	2.33837	1.39933	1.62279	0.8623	0.388522	0.948936	1.70425	1.02711	1.64875	0.622963	0.533309	0.855226	0.925917	-2.40642	1.74894	-1.37593	0.168842	0.293252	0.578827	-2.84152	3.71796	-0.764269	0.444707	0.66706
NC_034015_16765706_POD_72	2.88349	-0.310831	1.54433	-0.201272	0.840486	0.948936	0.747198	-1.86817	2.6133	-0.71487	0.474689	0.855226	0.857161	-2.3533	1.80938	-1.30061	0.193393	0.319098	0.573461	-0.330852	3.19902	-0.103423	0.917627	0.925868
NC_034014_22845730.1_POD_73	766.501	0.320434	0.14518	2.20715	0.0273036	0.238907	1462.27	1.15389	0.139394	8.27792	1.2534e-16	1.06539e-15	1171.87	1.9579	0.361881	5.41033	6.29082e-08	2.59497e-07	1031.92	2.5021	0.284325	8.80014	1.36642e-18	9.22336e-18
SummPOD	3774.43	0.0167919	0.11617	0.144547	0.885069	0.968044	4451.38	0.447421	0.131186	3.41059	0.000648221	0.00183663	3689.2	0.784265	0.315051	2.48933	0.0127984	0.0324881	2916.19	1.66151	0.277198	5.99396	2.04786e-09	1.10584e-08
