# Supplementary material for: Class III Peroxidases in the Peach (Prunus persica): Genome-Wide Identification and Functional Analysis
Source: Plants (Basel). 2024 Jan 2;13(1):127. doi: 10.3390/plants13010127 (PMC10780707; doi:10.3390/plants13010127)
Supplement: Supplementary file 1 [file plants-13-00127-s001.zip › Supplementary Table S4.xlsx]

## Sheet: SRAs
Run	Cultivar	Stage
SRR17074233	Fantasia	770 chilling units
SRR17074234	Fantasia	770 chilling units
SRR17074235	Fantasia	475 chilling units
SRR17074236	Fantasia	475 chilling units
SRR17074237	Fantasia	200 chilling units
SRR17074238	Fantasia	200 chilling units
SRR17074239	Fantasia	0 chilling units
SRR17074240	Fantasia	0 chilling units

## Sheet: DeSEQ2 counts
	Chu_770	Chu_770.1	Chu_475	Chu_475.1	Chu_200	Chu_200.1	Chu_0	Chu_0
NC_034014_958576_POD_N	0.1	0.1	0.1	0.1	0.1	2.01828	1.11436	1.00485
NC_034014_961158_POD_N	0.1	1.62597	0.1	0.1	0.1	0.1	5.57179	0.1
NC_034014_924276_POD_A2	54.8446	70.7296	130.077	123.275	183.475	166.508	153.781	153.742
NC_034014_940640.1_POD_A2	266.388	232.513	243.895	251.403	208.495	167.517	144.867	146.708
NC_034015_11479942_POD_A2	46.0303	70.7296	76.9625	118.422	93.4057	98.8957	159.353	247.192
NC_034011_22075071_POD_3	1.95874	0.812984	2.16796	5.82401	1.66796	4.03656	3.34307	1.00485
NC_034016_21601871_POD_3	0.979368	1.62597	0.1	0.970669	0.1	0.1	0.1	0.1
NC_034010.1_27017267_POD_4	369.222	481.286	218.964	231.019	143.444	137.243	191.67	249.202
NC_034014_3196980.1_POD_4	1152.72	1202.4	1603.2	1781.18	1913.15	1565.18	1667.08	1270.13
NC_034014_3206849_POD_4	0.979368	0.812984	2.16796	0.970669	0.1	1.00914	0.1	0.1
NC_034014_3217556_POD_4	0.1	0.1	0.1	0.1	0.1	0.1	1.11436	0.1
NC_034009.1:10,751,402_POD_5_g1	0.1	0.1	0.1	0.1	0.1	0.1	0.1	0.1
NC_034009.1:26,039,163_POD_5_g2	2.9381	1.62597	6.50387	2.91201	2.50194	3.02742	2.22872	4.01939
NC_034009.1:26,047,138_POD_5_g3	0.1	0.1	0.1	0.1	0.1	0.1	0.1	0.1
NC_034010.1_29833370.1_POD_5	1.95874	4.06492	3.25194	6.79468	0.833979	3.02742	1.11436	1.00485
NC_034014_27643639_POD_5	1.95874	0.812984	0.1	7.76535	2.50194	1.00914	4.45743	4.01939
NC_034010.1_27030547_POD_P7	825.607	991.027	511.638	530.956	416.156	536.863	785.623	703.393
NC_034010.1_27032786_POD_P7	6.85558	8.12984	3.25194	3.88268	5.00387	1.00914	8.91487	8.03878
NC_034011_9735929_POD_P7	12.7318	9.75581	9.75581	8.73602	4.1699	8.07312	10.0292	8.03878
NC_034014_3232812_POD_P7	0.1	0.1	0.1	0.1	0.1	0.1	0.1	0.1
NC_034014_3245579_POD_P7	0.1	0.1	0.1	0.1	0.1	0.1	0.1	0.1
NC_034012_6490907_POD_7	0.979368	0.1	0.1	0.970669	0.1	0.1	0.1	0.1
NC_034012_6902032_POD_7	0.979368	0.1	0.1	0.1	0.1	0.1	1.11436	2.00969
NC_034009.1:33,984,248_POD_9	85.205	159.345	3.25194	1.94134	0.833979	0.1	2.22872	6.02908
NC_034015_15420755_POD_10.1	39.1747	32.5194	18.4276	33.9734	29.1893	29.2651	34.5451	23.1115
NC_034016_14351922_POD_10.1	22.5255	18.6986	11.9238	17.472	9.17377	2.01828	1.11436	11.0533
NC_034009.1:29,435,023_POD_11	223.296	261.781	316.522	261.11	264.371	312.833	203.928	220.061
NC_034016_3885373_POD_12	4250.46	4613.68	6044.26	5941.46	6356.59	7802.67	5815.84	5543.74
NC_034014.1:943,625_POD_15	0.1	0.1	3.25194	0.1	0.1	0.1	0.1	0.1
NC_034014_943894_POD_15	2.9381	1.62597	0.1	0.970669	1.66796	2.01828	1.11436	3.01454
NC_034014_950446_POD_15	0.1	0.812984	2.16796	0.1	0.1	0.1	0.1	0.1
NC_034009.1:6,007,661_POD_16_g1	142.008	73.9815	74.7945	68.9175	71.7222	73.6672	36.7738	38.1842
NC_034009.1:38,515,028_POD_16_g2	216.44	226.822	185.36	219.371	286.055	202.837	111.436	105.509
NC_034014_19924477_POD_17	100.875	86.1763	99.726	92.2135	118.425	88.8043	100.292	93.4508
NC_034014_19930737_POD_17	0.1	0.1	0.1	0.1	0.1	0.1	0.1	0.1
NC_034014_19937352_POD_17	8.81431	2.43895	1.08398	1.94134	0.833979	4.03656	21.1728	13.063
NC_034009.1:35,194,810.1_POD_18	322.212	299.991	315.438	304.79	290.225	295.678	337.651	340.643
NC_034012_2687925_POD_19	48.9684	41.4622	37.9392	20.384	15.0116	15.1371	14.4867	10.0485
NC_034013_4836183_POD_20.1	16.6493	23.5765	24.9315	31.0614	34.1931	44.4022	30.0877	38.1842
NC_034014_23882739_POD_21	6.85558	9.75581	0.1	0.970669	0.1	1.00914	0.1	0.1
NC_034009.1:11,325,059_POD_24	0.1	0.1	0.1	0.1	0.1	0.1	0.1	0.1
NC_034015_20838889_POD_25	8.81431	11.3818	7.58785	18.4427	5.83785	9.08226	30.0877	22.1066
NC_034009.1:19,478,414_POD_26	17.6286	27.6415	20.5956	21.3547	26.6873	31.2833	27.859	25.1212
NC_034011_22069895_POD_27	0.979368	0.1	0.1	0.1	0.1	1.00914	1.11436	0.1
NC_034012_1249101_POD_27	1.95874	2.43895	0.1	0.1	0.833979	2.01828	2.22872	2.00969
NC_034009.1:9,178,993_POD_29	46.0303	30.0804	39.0232	28.1494	25.0194	17.1554	18.9441	29.1406
NC_034011_25556678_POD_31	400.561	434.133	556.081	630.935	580.449	720.526	433.485	347.677
NC_034009.1:9,085,291_POD_40.1	239.945	435.759	20.5956	10.6774	13.3437	17.1554	13.3723	15.0727
NC_034009.1:26,947,434_POD_41	7.83494	13.0077	14.0917	7.76535	10.8417	17.1554	7.80051	15.0727
NC_034013:15058819_POD_41	0.1	0.1	0.1	0.1	0.1	0.1	0.1	0.1
NC_034012_992775_POD_42	5886.98	4807.17	12070.1	11223.8	12366.2	14348	11481.2	10890.5
NC_034009.1:45,755,438_POD_43	22.5255	18.6986	3.25194	5.82401	7.50581	6.05484	2.22872	1.00485
NC_034015_2353102_POD_44	285.975	290.235	633.043	805.655	711.384	638.786	1015.18	753.635
NC_034012_11070097_POD_47	600.353	679.654	796.724	982.317	937.393	1075.74	1244.74	1104.33
NC_034011_26816078_POD_55	10.773	13.0077	13.0077	13.5894	12.5097	12.1097	12.2579	14.0679
NC_034014_10455479_POD_60.1	0.1	0.1	0.1	0.1	0.1	0.1	0.1	0.1
NC_034015_17390665_POD_64	6.85558	2.43895	2.16796	3.88268	3.33592	4.03656	12.2579	12.0582
NC_034010.1:28,330,180.1_POD_66	0.1	0.1	1.08398	0.1	0.1	0.1	0.1	0.1
NC_034015_16765706_POD_72	21.5461	26.0155	4.33591	0.970669	2.50194	2.01828	1.11436	3.01454
NC_034014_22845730.1_POD_73	227.213	267.472	182.108	170.838	326.92	204.855	174.954	110.533
SummPOD	16019.5	15989.8	24314.7	23995.9	25483.9	28676.7	24330.9	22591
Mean summary	16004.6		24155.3		27080.3		23460.9

## Sheet: DEG
Table S4. DESeq data in fruit under cold stress	O CU vs. 200 CU						O CU vs. 475 CU						O CU vs. 770 CU
GENE ID	baseMean	log2FoldChange	lfcSE	stat	pvalue	padj	baseMean	log2FoldChange	lfcSE	stat	pvalue	padj	baseMean	log2FoldChange	lfcSE	stat	pvalue	padj
NC_034014_958576_POD_N	1.03623087708832	-0.148482464543607	3.3655471640597	-0.0441183728248515	0.964810047646759	0.985337921000945	0.498456982952733	-2.49240553976391	4.8922751298252	-0.509457353403786	0.610431683778322	0.94269415984783	0.538988808280106	-2.69272289721039	4.89227539495185	-0.550402967909148	0.582043013474049	0.900169287137004			up-regulated
NC_034014_961158_POD_N	1.4645470202438	-4.09475245832147	3.49687907835548	-1.1709734213192	0.241609460786618	0.593385289851237	1.33474450635938	-3.9076903114022	3.77329339835338	-1.03561793342322	0.300380422172502	0.94269415984783	1.79241474854891	-1.72429035497009	3.19844399272901	-0.539102875926515	0.589815871293733	0.900169287137004			down-regulated
NC_034014_924276_POD_A2	167.083453098832	0.173985435293431	0.302454562708917	0.575244868965245	0.565125701344963	0.985337921000945	131.686575303293	-0.281937067573212	0.324611091217448	-0.868537998858301	0.385099879597449	0.94269415984783	110.166703554752	-1.29459229644053	0.375644105854846	-3.44632665936406	0.000568262997315726	0.0028981412863102
NC_034014_940640.1_POD_A2	169.756598381481	0.357657545947833	0.30910630128707	1.15706973445253	0.247243870771349	0.593385289851237	184.742768134287	0.763291085138011	0.280649886774733	2.71972703751944	0.00653358254198173	0.0692559749450063	201.039678639353	0.770139963058203	0.280906568635255	2.74162319094146	0.00611364306855807	0.0221391192087611
NC_034015_11479942_POD_A2	151.722392617126	-1.09060442214101	0.333324587194988	-3.27189911586999	0.00106827687881982	0.0188986442007379	141.091204714338	-1.0487893888157	0.361830352459118	-2.89856663955299	0.00374872635902731	0.0630468848204377	133.68645784537	-1.80941054170719	0.388042331003688	-4.66292050412922	3.11753203838435e-06	2.27134477082288e-05
NC_034011_22075071_POD_3	2.55041478978728	0.343202477343344	2.11078832307831	0.162594455157317	0.87083775303951	0.985337921000945	2.9183064134513	0.885729505682493	2.07748765233721	0.426346459718319	0.669855408585829	0.94269415984783	1.79890597504201	-0.637023505345445	2.67866241110713	-0.237814030877506	0.812025335766671	0.95119359074004
NC_034016_21601871_POD_3	0	NA	NA	NA	NA	NA	0.230601747839853	1.37801607096901	4.99436568220467	0.27591413177433	0.782614019496312	0.94269415984783	0.660084865148498	2.73784682003549	4.79512050365113	0.570965175526	0.568023249258556	0.900169287137004
NC_034010.1_27017267_POD_4	183.130964797973	-0.661738683748505	0.296569247964232	-2.23131254602741	0.0256604332046779	0.175957256260648	208.948886493985	0.0304111718276374	0.273138825919615	0.111339615396119	0.911347042136033	0.988401887651804	328.36021187734	0.937818639689454	0.249566884990269	3.75778477070795	0.000171424228356785	0.000971403960688449
NC_034014_3196980.1_POD_4	1634.47287973086	0.227539897474724	0.20631386961281	1.10288221485908	0.270078318668503	0.617321871242293	1486.61725254062	0.200599244300714	0.166164418235085	1.20723345245257	0.227342250827925	0.926856868760001	1343.42451363442	-0.317655977136024	0.141635006400279	-2.24277871134688	0.0249110879418256	0.0668666044754267
NC_034014_3206849_POD_4	0.247053716180354	1.28775801066664	4.98641717147045	0.258253163821609	0.796211530273689	0.985337921000945	0.732942888755548	3.00072593377483	4.36267087772273	0.687818544620809	0.491567056484395	0.94269415984783	0.455553690686745	2.19912286117249	4.89226979462883	0.44950972728178	0.653063992628807	0.900169287137004
NC_034014_3217556_POD_4	0.29290940404876	-1.74944113789124	4.98377535219768	-0.351027286396404	0.725567877759353	0.985337921000945	0.266948901271876	-1.56385713062933	4.98532462439196	-0.313692136110408	0.753754873998358	0.94269415984783	0.27667047992508	-1.71991945584065	4.99281159380104	-0.344479142368612	0.730485979262658	0.95119359074004
NC_034009.1:10,751,402_POD_5_g1	0	NA	NA	NA	NA	NA	0	NA	NA	NA	NA	NA	0	NA	NA	NA	NA	NA
NC_034009.1:26,039,163_POD_5_g2	2.97522262771508	-0.19156331415798	1.91932090470018	-0.0998078610454691	0.920496867005399	0.985337921000945	3.65875879553382	0.581991178619974	1.82976269329136	0.318069212337635	0.750432436824884	0.94269415984783	2.76474417086875	-0.47293247562036	2.17189571386133	-0.217751005539558	0.827623120401824	0.95119359074004
NC_034009.1:26,047,138_POD_5_g3	0	NA	NA	NA	NA	NA	0	NA	NA	NA	NA	NA	0	NA	NA	NA	NA	NA
NC_034010.1_29833370.1_POD_5	1.50041342938904	0.816665008289762	2.69566525530629	0.302954903871018	0.761924228961641	0.985337921000945	2.86618092920525	2.25309959722315	2.17709244297372	1.03491223098713	0.300709902096581	0.94269415984783	2.06368971303885	1.50584086124545	2.55595019933367	0.589151095994757	0.555759919642406	0.900169287137004
NC_034014_27643639_POD_5	3.06693400345189	-1.2587663990832	1.93964039370957	-0.648968954846214	0.51635844288513	0.985337921000945	3.83864191452976	-0.102761813813658	1.99236702857625	-0.0515777526629178	0.958865146542968	0.988401887651804	2.86253144003216	-1.62549464733882	2.19010299112789	-0.742200094663902	0.457966111239745	0.863591448561331
NC_034010.1_27030547_POD_P7	620.730824561582	-0.668037589426873	0.210288483210876	-3.17676735894743	0.00148926448088217	0.0188986442007379	594.946297897776	-0.516502118030834	0.181268013544708	-2.84938367189335	0.00438040211268217	0.0630468848204377	839.611001042245	0.284759202453201	0.157230212675731	1.81109722875262	0.0701258024425299	0.178820796228451
NC_034010.1_27032786_POD_P7	5.88681429072343	-1.4669106860573	1.47702109647492	-0.993154863906988	0.320634490607169	0.699566161324732	5.66357456635482	-1.24810597247055	1.49020084274733	-0.837542119604194	0.402287911853557	0.94269415984783	8.11437982443332	-0.179564953992242	1.29387675611058	-0.138780570208262	0.889623548120528	0.95119359074004
NC_034011_9735929_POD_P7	7.6919708719143	-0.599306957681136	1.23716618232397	-0.484419123512865	0.628088449250017	0.985337921000945	8.59055562957304	0.0291426038353868	1.20029737278616	0.0242794864807046	0.980629675724777	0.988401887651804	10.3062477506319	0.315305214727764	1.15926698755895	0.271986710664208	0.785632237646185	0.95119359074004
NC_034014_3232812_POD_P7	0	NA	NA	NA	NA	NA	0	NA	NA	NA	NA	NA	0	NA	NA	NA	NA	NA
NC_034014_3245579_POD_P7	0	NA	NA	NA	NA	NA	0	NA	NA	NA	NA	NA	0	NA	NA	NA	NA	NA
NC_034012_6490907_POD_7	0	NA	NA	NA	NA	NA	0.230601747839853	1.37801607096901	4.99436568220467	0.27591413177433	0.782614019496312	0.94269415984783	0.251022516224993	1.30059809952596	4.98033562280161	0.261146677258336	0.793979396932409	0.95119359074004
NC_034012_6902032_POD_7	0.791337485406463	-3.21809319802812	4.05265379800221	-0.794070591377558	0.427154336999355	0.854308673998709	0.729965064633589	-3.04562888347949	4.36854796580729	-0.697171899523065	0.485695222456424	0.94269415984783	1.05232965286012	-1.73747103673864	3.69636920695681	-0.470048022656558	0.638320708134105	0.900169287137004
NC_034009.1:33,984,248_POD_9	2.29823188829099	-3.19208700925754	2.57931239441663	-1.23757285707903	0.215874483989154	0.593385289851237	3.13766149968214	-0.672276479537849	1.97089365537336	-0.341102361208066	0.733026523728533	0.94269415984783	64.0543200360582	4.85360816381483	0.722384354120555	6.7188722127346	1.83136422571519e-11	1.8679915102295e-10
NC_034015_15420755_POD_10.1	29.5761814945681	0.000376781125367106	0.654292810094831	0.00057586010354064	0.999540530139597	0.999540530139597	25.9410626902661	-0.134201124924162	0.73739299593646	-0.181994032576525	0.855587409011065	0.988401887651804	32.8322540573129	0.318043800470987	0.668411678237636	0.475820232988082	0.634202454059738	0.900169287137004
NC_034016_14351922_POD_10.1	5.91678848120083	-0.0796799668211438	1.55334382620294	-0.0512957694729549	0.959089839140071	0.985337921000945	9.72724553591498	1.28071554850785	1.26654147655605	1.01119116287478	0.311924944581804	0.94269415984783	13.6399069776255	1.7196814438734	1.16124334394107	1.48089670683242	0.138634100724757	0.321379051680118
NC_034009.1:29,435,023_POD_11	253.596788915657	0.426081387910691	0.257545844735929	1.65439045754191	0.0980482040745724	0.39219281629829	234.925595563473	0.442539800844291	0.256710302041861	1.72388796758194	0.0847280699029507	0.498954189428487	231.170583612023	0.188472564198797	0.263311598389972	0.715777676909104	0.474128638425829	0.863591448561331
NC_034016_3885373_POD_12	6468.78336457161	0.296150367379022	0.155533463330497	1.90409421250863	0.0568979153279569	0.273109993574193	5482.47680177191	0.0746932817357312	0.109473695400364	0.682294330729997	0.495052857157577	0.94269415984783	5141.30558775059	-0.361380716409423	0.0896470177361656	-4.03115157129911	5.5504233443144e-05	0.000353839488200043
NC_034014.1:943,625_POD_15	0	NA	NA	NA	NA	NA	0.753511711373542	3.03852983621367	4.75380765510338	0.639178119239154	0.522707064720461	0.94269415984783	0	NA	NA	NA	NA	NA
NC_034014_943894_POD_15	1.96891663068675	-0.175664723037081	2.33852182668072	-0.0751178462535103	0.940120948683951	0.985337921000945	1.1920748941543	-2.01859976867533	3.36980294719895	-0.599026055916185	0.549155509347102	0.94269415984783	2.22575536258864	0.118247735596604	2.41267040760871	0.0490111435128864	0.960910415374218	0.982704629503013
NC_034014_950446_POD_15	0	NA	NA	NA	NA	NA	0.502341140915695	2.45204472310901	4.88828089692636	0.501616984541703	0.615936969703589	0.94269415984783	0.204531174461752	1.15117854539961	4.9900651762059	0.230694090107032	0.817552465113193	0.95119359074004
NC_034009.1:6,007,661_POD_16_g1	55.8441450669226	0.940272671080289	0.482708688347351	1.94790915054689	0.0514258346976734	0.273109993574193	51.3101143040655	0.936583481873124	0.510136479082064	1.83594688926855	0.0663655119521052	0.439671516682697	74.1088240436621	1.52229596524028	0.498933506908491	3.05109988437694	0.00228004710937338	0.00969020021483685
NC_034009.1:38,515,028_POD_16_g2	179.591402417691	1.16511759776154	0.321258063017765	3.62673418004489	0.000287028508058269	0.0137773683867969	146.069401263776	0.899907778997451	0.318781661628518	2.82295968469519	0.00475825545814624	0.0630468848204377	167.750646230338	1.02764938819602	0.302230175992408	3.40022098991808	0.000673314119883658	0.00312172910127878
NC_034014_19924477_POD_17	102.111773900484	0.0889782842474392	0.381421765433193	0.233280563174951	0.815543550622914	0.985337921000945	90.5705112376965	-0.0166199194461031	0.387124467523451	-0.0429317205198254	0.965755962735241	0.988401887651804	96.8315713943947	-0.0541034993003555	0.391410155364905	-0.138227122006877	0.890060920579587	0.95119359074004
NC_034014_19930737_POD_17	0	NA	NA	NA	NA	NA	0	NA	NA	NA	NA	NA	0	NA	NA	NA	NA	NA
NC_034014_19937352_POD_17	10.0104049065933	-2.89139293688528	1.24752430341552	-2.31770469638877	0.020465375618374	0.163723004946992	8.79400825215434	-3.49197993005302	1.4220406771644	-2.45561184439264	0.0140644979422504	0.124236398489879	11.5396735566021	-1.61129972295617	1.17708122697367	-1.36889424963381	0.17103233351212	0.379245609092092
NC_034009.1:35,194,810.1_POD_18	321.182683027635	-0.227074695765716	0.235721255730783	-0.963318709047851	0.335387607170904	0.6999393540958	304.866341600136	-0.131174535253913	0.224798666035105	-0.583520078510733	0.559543244523442	0.94269415984783	330.815479944062	-0.129259537298938	0.220517422756273	-0.586164737839344	0.557764815518391	0.900169287137004
NC_034012_2687925_POD_19	13.9140874522943	0.278646212523227	0.927124729222792	0.300548786738561	0.76375858894888	0.985337921000945	19.4190232040045	1.23947202008083	0.849583366342189	1.45891747553542	0.144587822636689	0.656358129287187	29.2021152313753	1.8861450192815	0.733332139091678	2.57202012394783	0.0101107014512361	0.0303321043537083
NC_034013_4836183_POD_20.1	37.1513332479834	0.182858159278306	0.58132999925126	0.314551389940005	0.753102292031345	0.985337921000945	29.161106489619	-0.283006027434152	0.670048307604251	-0.422366602858885	0.67275745087591	0.94269415984783	27.6369862706838	-0.770456920762845	0.728564128660273	-1.05750048685434	0.290283232545253	0.592177794392315
NC_034014_23882739_POD_21	0.247053716180354	1.28775801066664	4.98641717147045	0.258253163821609	0.796211530273689	0.985337921000945	0.230601747839853	1.37801607096901	4.99436568220467	0.27591413177433	0.782614019496312	0.94269415984783	4.21153170711598	5.41073256163909	2.34759289450462	2.30480019525739	0.0211777661736496	0.0600036708253404
NC_034009.1:11,325,059_POD_24	0	NA	NA	NA	NA	NA	0	NA	NA	NA	NA	NA	0	NA	NA	NA	NA	NA
NC_034015_20838889_POD_25	17.134648102717	-1.84156560466602	0.87563687901541	-2.10311562794925	0.0354556631778465	0.212733979067079	18.4404253334816	-0.995229133777759	0.878986703511609	-1.1322459484333	0.257531047405529	0.94269415984783	18.3637452702772	-1.36571324698494	0.891719923547252	-1.5315495492712	0.125633630307285	0.305110245031977
NC_034009.1:19,478,414_POD_26	28.1598740756329	0.109082724332157	0.658128413787803	0.165746869527089	0.868356159606651	0.985337921000945	22.3069038649942	-0.338527375099106	0.757145945371841	-0.447109803821049	0.654795780762745	0.94269415984783	24.9471854307521	-0.227495306071064	0.761593000540196	-0.298709817329862	0.765161465727951	0.95119359074004
NC_034011_22069895_POD_27	0.539963120229115	-0.239181117780935	4.86671930060191	-0.0491462734970873	0.960802727019862	0.985337921000945	0.266948901271876	-1.56385713062933	4.98532462439196	-0.313692136110408	0.753754873998358	0.94269415984783	0.527692996150073	-0.169624163581512	4.97564056046184	-0.0340909198565115	0.972804649182754	0.982704629503013
NC_034012_1249101_POD_27	1.7954831579363	-0.614689698500785	2.44405598331716	-0.251503935546724	0.8014245198374	0.985337921000945	0.996913965905465	-3.4924898455158	3.82469116324303	-0.913142969314794	0.361167353746368	0.94269415984783	2.19361617239546	0.0519390974862315	2.39591041743219	0.0216782301660081	0.982704629503013	0.982704629503013
NC_034009.1:9,178,993_POD_29	22.9204453071925	-0.188489450501787	0.741943091100811	-0.254048393687618	0.799458171442147	0.985337921000945	26.981456914205	0.478539440091987	0.705303415894889	0.67848734219558	0.497462746772563	0.94269415984783	31.6763413986816	0.648605963061425	0.699132384468761	0.927729822663374	0.353547734653567	0.693497479512766
NC_034011_25556678_POD_31	527.687839542396	0.711667512444858	0.225174303937851	3.16051831847244	0.00157488701672816	0.0188986442007379	462.686557597117	0.601679972673524	0.211076310804433	2.85053292044219	0.00436460319452946	0.0630468848204377	410.274814600293	0.0959022362986239	0.205721724641673	0.466174568902077	0.641090551075248	0.900169287137004
NC_034009.1:9,085,291_POD_40.1	14.9270980117597	0.0792547882760228	0.889571796117072	0.0890931891298321	0.929007850157727	0.985337921000945	13.9848681054128	0.127173103546478	0.96562259715878	0.131700629128469	0.895221087880883	0.988401887651804	178.384046671049	4.56009832128168	0.434202862530897	10.5022299823212	8.43632314580566e-26	4.30252480436089e-24
NC_034009.1:26,947,434_POD_41	12.8111644831548	0.269425475697226	0.978269529498782	0.275410270455083	0.783001054401406	0.985337921000945	10.4512949327868	-0.0713084924779794	1.11790395127863	-0.0637876737052578	0.949139293228782	0.988401887651804	11.1521472059889	-0.150034166778565	1.13942423299757	-0.131675422054047	0.895241026578862	0.95119359074004
NC_034013:15058819_POD_41	0	NA	NA	NA	NA	NA	0	NA	NA	NA	NA	NA	0	NA	NA	NA	NA	NA
NC_034012_992775_POD_42	12451.0234814368	0.235389247633065	0.148373824447841	1.58646074204155	0.112634830820551	0.415882452260496	10722.6914313816	0.0548990294273038	0.105937252912316	0.518222135444117	0.604303292378402	0.94269415984783	8411.83117700065	-1.0671328888998	0.105376598817152	-10.1268488533349	4.19965671398543e-24	1.07091246206629e-22
NC_034009.1:45,755,438_POD_43	4.27151467094177	2.06054906860801	1.73892045439495	1.18495878485998	0.236033743014319	0.593385289851237	2.90252808263727	1.49510285322764	2.08768728517158	0.716152684287082	0.473897075587868	0.94269415984783	11.2933941740003	3.68971512029228	1.35609104683029	2.7208461621486	0.00651150564963561	0.0221391192087611
NC_034015_2353102_POD_44	795.346897150393	-0.408088122582802	0.219443170197862	-1.85965287602638	0.0629346531912687	0.274623941198264	754.904574173783	-0.300442510986517	0.203904033269508	-1.47345055499422	0.140629587019377	0.656358129287187	595.101757498561	-1.61663431243466	0.189054064906764	-8.5511745713161	1.21842178294126e-17	2.07131703100014e-16
NC_034012_11070097_POD_47	1108.47810827607	-0.243985510962946	0.182369723035796	-1.33786193728581	0.180941446895422	0.579012630065349	970.588642588396	-0.401723007498453	0.171408353829555	-2.34366061235217	0.0190955385631206	0.144580506263627	922.193633234434	-0.877557791962524	0.147861093546886	-5.93501489074442	2.93818831232670e-09	2.49746006547769e-08
NC_034011_26816078_POD_55	12.93257715001	-0.10934384770524	0.950845611037641	-0.114996426797316	0.908447954258149	0.985337921000945	12.4200223727747	0.0145823338823143	1.00314680166328	0.0145365901163578	0.988401887651804	0.988401887651804	12.7495783460092	-0.153252182169104	1.04282638932619	-0.146958481045081	0.883164791755931	0.95119359074004
NC_034014_10455479_POD_60.1	0	NA	NA	NA	NA	NA	0	NA	NA	NA	NA	NA	0	NA	NA	NA	NA	NA
NC_034015_17390665_POD_64	8.06930214188545	-1.74368555893785	1.23445182641321	-1.41251810854722	0.157797462552581	0.541019871608848	7.13928302643602	-1.99776389070044	1.38305161108073	-1.44446083912903	0.148609387763137	0.656358129287187	8.5619463563964	-1.40061092718811	1.31541619555934	-1.06476636969833	0.286981667348659	0.592177794392315
NC_034010.1:28,330,180.1_POD_66	0	NA	NA	NA	NA	NA	0.251170570457847	1.44022899303026	4.99006230664263	0.288619440906193	0.772872616657775	0.94269415984783	0	NA	NA	NA	NA	NA
NC_034015_16765706_POD_72	2.18604546680711	0.130141333593668	2.23127996218514	0.058325864884395	0.953489065382374	0.985337921000945	2.19675717598569	0.347089937341573	2.3531597803945	0.147499519681313	0.882737758822054	0.988401887651804	13.1311184047161	3.49544743573493	1.23733524004445	2.8249801045102	0.00472835518998734	0.0185497011299504
NC_034014_22845730.1_POD_73	208.666729054123	0.887073499481066	0.346723072358238	2.5584495818165	0.0105140065097076	0.100934462493193	150.159429941311	0.300279812059508	0.338146313117215	0.888017406699978	0.374531388139676	0.94269415984783	197.820261629405	0.79824262294673	0.304581183218352	2.62078771417234	0.00877268702167827	0.0279629398815995
SummPOD	25653.5452885696	0.186669577538437	0.147089044151174	1.26909232849853	0.204408136087034	0.593385289851237	22368.0398770081	0.0389331317783763	0.104271160964933	0.373383507175774	0.708863032764518	0.94269415984783	20066.9583539678	-0.55452080095755	0.0752108579584436	-7.37288226739736	1.66977941368933e-13	2.12896875245389e-12
